# Supplementary material for: Bis{4-[(E)-2-(1H-indol-3-yl)ethen­yl]-1-methyl­pyridinium} 4-fluoro­benzene­sulfonate nitrate 0.25-hydrate
Source: Acta Crystallogr Sect E Struct Rep Online. 2009 Jan 8;65(Pt 2):o258–9. doi: 10.1107/S1600536809000026 (PMC2968363; doi:10.1107/S1600536809000026)
Supplement: Supplementary file 1 [file e-65-0o258-sup1.cif]

##############################################################################
###                                                                        ###
###        Electronic paper (Acta Crystallographica Section E)             ###
###                                                                        ###
##############################################################################
#                                                                            #
# This CIF contains the data in a paper accepted for publication in Acta     #
# Crystallographica Section E. It conforms to the requirements of Notes      #
# for Authors for Section E, and has been peer reviewed under the auspices   #
# of the IUCr Commission on Journals.                                        #
#                                                                            #
# Full details of the Crystallographic Information File format               #
# are given in the paper "The Crystallographic Information File (CIF):       #
# a New Standard Archive File for Crystallography" by S. R. Hall, F. H.      #
# Allen and I. D. Brown [Acta Cryst. (1991), A47, 655-685].                  #
#                                                                            #
# The current version of the core CIF dictionary is obtainable from          #
# ftp://ftp.iucr.org/pub/cif_core.dic. The current version number is 2.4.    #
#                                                                            #
# Software is freely available for graphical display of the structure(s) in  #
# this CIF.  For information consult the CIF home page http://www.iucr.org/  #
# cif/home.html                                                              #
#                                                                            #
# This file may be used for bona fide research purposes within the           #
# scientific community so long as proper attribution is given to the journal # 
# article from which it was obtained.                                        #
#                                                                            #
##############################################################################
                                             
data_global
_audit_creation_method     'form.cif (version 2.0)'
_journal_data_validation_number     ?
_journal_date_recd_electronic     2008-12-17
_journal_date_accepted     2009-01-01
_journal_name_full     'Acta Crystallographica, Section E'
_journal_year     2009
_journal_volume     65
_journal_issue      2
_journal_page_first     o258
_journal_page_last     o259
_journal_paper_category     QO
_journal_coeditor_code     SJ2569
_publ_contact_author_name     'Associate Professor Dr Suchada Chantrapromma'
_publ_contact_author_address
;
Department of Chemistry
Faculty of Science
Prince of Songkla University
Hat-Yai, Songkhla 90112
Thailand
;
_publ_contact_author_email     suchada.c@psu.ac.th
_publ_contact_author_fax     '66 74 212918'
_publ_contact_author_phone     '66 74 288447'
_publ_section_title
;
Bis{4-[(<i>E</i>)-2-(1<i>H</i>-indol-3-yl)ethenyl]-1-methylpyridinium}
4-fluorobenzenesulfonate nitrate 0.25-hydrate
;
_publ_section_title_footnote
;
 This paper is dedicated to the late Her Royal Highness Princess Galyani
Vadhana Krom Luang Naradhiwas Rajanagarindra for her patronage of science in
Thailand.
;
loop_
    _publ_author_name
    _publ_author_footnote
    _publ_author_address
    'Suchada Chantrapromma' ?
;
Crystal Materials Research Unit
Department of Chemistry
Faculty of Science
Prince of Songkla University
Hat-Yai, Songkhla 90112
Thailand
;
    'Hoong-Kun Fun'
;
Additional correspondence author, e-mail: hkfun@usm.my.
;
;
X-ray Crystallography Unit
School of Physics
Universiti Sains Malaysia
11800 USM, Penang
Malaysia
;
data_I
_audit_creation_method     SHELXL97
_chemical_name_systematic
;
Bis{4-[(<i>E</i>)-2-(1<i>H</i>-indol-3-yl)ethenyl]-1-methylpyridinium}
4-fluorobenzenesulfonate nitrate 0.25-hydrate
;
_chemical_name_common
;
;
_chemical_formula_moiety
                            '2C16 H15 N2 + , C6 H4 F O3 S - , N O3 - , 0.25H2 O'
_chemical_formula_sum     'C38 H34.50 F N5 O6.25 S'
_chemical_formula_iupac     '2C16 H15 N2 + , C6 H4 F O3 S - , N O3 - , 0.25H2 O'
_chemical_formula_weight     712.27
_chemical_melting_point     ?
_symmetry_cell_setting     triclinic
_symmetry_space_group_name_H-M     'P -1'
_symmetry_space_group_name_Hall     '-P 1'
loop_
    _symmetry_equiv_pos_as_xyz
    'x, y, z'
    '-x, -y, -z'
_cell_length_a     8.7750(6)
_cell_length_b     13.63660(10)
_cell_length_c     15.3190(11)
_cell_angle_alpha     97.5200(10)
_cell_angle_beta     91.2360(10)
_cell_angle_gamma     99.8610(10)
_cell_volume     1788.66(18)
_cell_formula_units_Z     2
_cell_measurement_reflns_used     6287
_cell_measurement_theta_min     1.34
_cell_measurement_theta_max     25.00
_cell_measurement_temperature     297(2)
_exptl_crystal_description     plate
_exptl_crystal_colour     orange
_exptl_crystal_size_max     0.57
_exptl_crystal_size_mid     0.39
_exptl_crystal_size_min     0.12
_exptl_crystal_density_diffrn     1.322
_exptl_crystal_density_meas     ?
_exptl_crystal_density_method     'not measured'
_exptl_crystal_F_000     745
_exptl_absorpt_coefficient_mu     0.150
_exptl_absorpt_correction_type     empirical
_exptl_absorpt_process_details     '(SADABS; Sheldrick, 1996)'
_exptl_absorpt_correction_T_min     0.9187
_exptl_absorpt_correction_T_max     0.9823
_exptl_special_details
;
;
_diffrn_ambient_temperature     297(2)
_diffrn_radiation_type     MoK\a
_diffrn_radiation_wavelength     0.71073
_diffrn_radiation_source     'fine-focus sealed tube'
_diffrn_radiation_monochromator     graphite
_diffrn_measurement_device_type     'Siemens SMART CCD area-detector'
_diffrn_measurement_method     \w
_diffrn_detector_area_resol_mean     8.33
_diffrn_reflns_number     17243
_diffrn_reflns_av_R_equivalents     0.0183
_diffrn_reflns_av_sigmaI/netI     0.0188
_diffrn_reflns_theta_min     1.34
_diffrn_reflns_theta_max     25.00
_diffrn_reflns_theta_full     25.00
_diffrn_measured_fraction_theta_max     0.997
_diffrn_measured_fraction_theta_full     0.997
_diffrn_reflns_limit_h_min     -10
_diffrn_reflns_limit_h_max     10
_diffrn_reflns_limit_k_min     -16
_diffrn_reflns_limit_k_max     16
_diffrn_reflns_limit_l_min     -18
_diffrn_reflns_limit_l_max     18
_diffrn_standards_number     0
_diffrn_standards_interval_count     ?
_diffrn_standards_interval_time     ?
_refine_special_details
;
Refinement of <i>F</i>^2^ against ALL reflections. The weighted <i>R</i>-factor
<i>wR</i> and goodness of fit <i>S</i> are based on <i>F</i>^2^, conventional
<i>R</i>-factors <i>R</i> are based on <i>F</i>, with <i>F</i> set to zero for
negative <i>F</i>^2^. The threshold expression of <i>F</i>^2^ >
\s(<i>F</i>^2^) is used only for calculating <i>R</i>-factors(gt) <i>etc</i>.
and is not relevant to the choice of reflections for refinement.
<i>R</i>-factors based on <i>F</i>^2^ are statistically about twice as large
as those based on <i>F</i>, and <i>R</i>- factors based on ALL data will be
even larger.
;
_reflns_number_total     6287
_reflns_number_gt     4818
_reflns_threshold_expression     I>2\s(I)
_refine_ls_structure_factor_coef     Fsqd
_refine_ls_matrix_type     full
_refine_ls_R_factor_all     0.0785
_refine_ls_R_factor_gt     0.0626
_refine_ls_wR_factor_gt     0.1795
_refine_ls_wR_factor_ref     0.1985
_refine_ls_goodness_of_fit_ref     1.031
_refine_ls_restrained_S_all     1.031
_refine_ls_number_reflns     6287
_refine_ls_number_parameters     520
_refine_ls_number_restraints     0
_refine_ls_hydrogen_treatment     constr
_refine_ls_weighting_scheme     calc
_refine_ls_weighting_details
       'calc w = 1/[\s^2^(Fo^2^)+(0.1048P)^2^+0.7458P] where P=(Fo^2^+2Fc^2^)/3'
_atom_sites_solution_hydrogens     geom
_atom_sites_solution_primary     direct
_atom_sites_solution_secondary     difmap
_refine_ls_shift/su_max     ?
_refine_ls_shift/su_max_lt     0.001
_refine_ls_shift/su_mean     0.000
_refine_diff_density_max     0.457
_refine_diff_density_min     -0.249
_refine_ls_extinction_method     none
_refine_ls_extinction_coef     ?
loop_
    _atom_type_symbol
    _atom_type_description
    _atom_type_scat_dispersion_real
    _atom_type_scat_dispersion_imag
    _atom_type_scat_source
    'C' 'C' 0.0033 0.0016
                         'International Tables Vol C Tables 4.2.6.8 and 6.1.1.4'
    'H' 'H' 0.0000 0.0000
                         'International Tables Vol C Tables 4.2.6.8 and 6.1.1.4'
    'N' 'N' 0.0061 0.0033
                         'International Tables Vol C Tables 4.2.6.8 and 6.1.1.4'
    'O' 'O' 0.0106 0.0060
                         'International Tables Vol C Tables 4.2.6.8 and 6.1.1.4'
    'F' 'F' 0.0171 0.0103
                         'International Tables Vol C Tables 4.2.6.8 and 6.1.1.4'
    'S' 'S' 0.1246 0.1234
                         'International Tables Vol C Tables 4.2.6.8 and 6.1.1.4'
_computing_data_collection     'SMART (Siemens, 1996)'
_computing_cell_refinement     'SAINT (Siemens, 1996)'
_computing_data_reduction     'SAINT (Siemens, 1996)'
_computing_structure_solution     'SHELXTL (Sheldrick, 2008)'
_computing_structure_refinement     'SHELXTL (Sheldrick, 2008)'
_computing_molecular_graphics     'SHELXTL (Sheldrick, 2008)'
_computing_publication_material
;
SHELXTL (Sheldrick, 2008) and PLATON (Spek, 2003)
;
loop_
    _atom_site_type_symbol
    _atom_site_label
    _atom_site_fract_x
    _atom_site_fract_y
    _atom_site_fract_z
    _atom_site_U_iso_or_equiv
    _atom_site_adp_type
    _atom_site_calc_flag
    _atom_site_refinement_flags
    _atom_site_occupancy
    _atom_site_disorder_assembly
    _atom_site_disorder_group
    F F1 0.8301(3) 0.53738(13) 0.13528(13) 0.1070(7) Uani d . 1 A .
    S S1 0.74535(14) 0.96215(6) 0.30690(6) 0.0943(4) Uani d . 1 . .
    O O1A 0.7947(14) 0.9676(5) 0.3874(4) 0.128(4) Uani d P 0.535(10) A 1
    O O2A 0.5540(7) 0.9537(4) 0.3014(6) 0.122(3) Uani d P 0.535(10) A 1
    O O3A 0.7858(15) 1.0287(7) 0.2507(7) 0.117(4) Uani d P 0.535(10) A 1
    O O1B 0.6669(17) 0.9575(5) 0.3770(7) 0.148(7) Uani d P 0.465(10) A 2
    O O2B 0.7404(16) 1.0297(9) 0.2476(7) 0.106(4) Uani d P 0.465(10) A 2
    O O3B 0.9324(9) 1.0071(5) 0.3454(6) 0.123(3) Uani d P 0.465(10) A 2
    O O4 0.7248(4) 0.3823(2) 0.8149(2) 0.1299(11) Uani d . 1 . .
    O O5 0.7224(8) 0.3889(4) 0.9475(3) 0.241(3) Uani d . 1 . .
    O O6 0.6872(4) 0.2501(2) 0.8724(3) 0.1355(12) Uani d . 1 . .
    N N1 1.1622(3) 0.86382(16) 0.41062(15) 0.0630(6) Uani d . 1 . .
    N N2 0.7682(3) 0.22728(16) 0.34872(16) 0.0698(6) Uani d . 1 . .
    H H1N2 0.7686 0.1677 0.3223 0.084 Uiso calc R 1 . .
    N N3 0.4743(3) 1.1617(2) 1.09022(17) 0.0769(7) Uani d . 1 . .
    N N4 -0.1419(3) 0.6053(2) 0.88513(19) 0.0872(8) Uani d . 1 B .
    H H1N4 -0.1724 0.5431 0.8904 0.105 Uiso calc R 1 . .
    N N5 0.7084(3) 0.3399(2) 0.8801(2) 0.0836(7) Uani d . 1 . .
    C C1 0.7643(3) 0.84191(19) 0.25284(17) 0.0626(7) Uani d . 1 A .
    C C2 0.9019(4) 0.8268(2) 0.21795(19) 0.0722(8) Uani d . 1 . .
    H H2A 0.9835 0.8806 0.2195 0.087 Uiso calc R 1 A .
    C C3 0.9200(4) 0.7333(3) 0.1809(2) 0.0806(9) Uani d . 1 A .
    H H3A 1.0139 0.7239 0.1571 0.097 Uiso calc R 1 . .
    C C4 0.8020(4) 0.6533(2) 0.1782(2) 0.0771(8) Uani d . 1 . .
    C C5 0.6630(4) 0.6681(2) 0.2113(2) 0.0877(10) Uani d . 1 A .
    H H5A 0.5814 0.6142 0.2089 0.105 Uiso calc R 1 . .
    C C6 0.6433(4) 0.7629(2) 0.2484(2) 0.0800(9) Uani d . 1 . .
    H H6A 0.5483 0.7731 0.2703 0.096 Uiso calc R 1 A .
    C C7 1.1090(3) 0.6898(2) 0.36194(18) 0.0651(7) Uani d . 1 . .
    H H7A 1.1316 0.6350 0.3248 0.078 Uiso calc R 1 . .
    C C8 1.1910(3) 0.7838(2) 0.35711(19) 0.0686(7) Uani d . 1 . .
    H H8A 1.2674 0.7922 0.3163 0.082 Uiso calc R 1 . .
    C C9 1.0525(3) 0.8512(2) 0.46932(19) 0.0674(7) Uani d . 1 . .
    H H9A 1.0334 0.9067 0.5068 0.081 Uiso calc R 1 . .
    C C10 0.9685(3) 0.75962(19) 0.47560(19) 0.0646(7) Uani d . 1 . .
    H H10A 0.8930 0.7536 0.5172 0.078 Uiso calc R 1 . .
    C C11 0.9924(3) 0.67502(18) 0.42152(16) 0.0547(6) Uani d . 1 . .
    C C12 0.9001(3) 0.57771(19) 0.42901(17) 0.0595(6) Uani d . 1 . .
    H H12A 0.8248 0.5754 0.4708 0.071 Uiso calc R 1 . .
    C C13 0.9144(3) 0.49223(19) 0.38127(18) 0.0618(6) Uani d . 1 . .
    H H13A 0.9893 0.4968 0.3393 0.074 Uiso calc R 1 . .
    C C14 0.8305(3) 0.39367(18) 0.38538(17) 0.0577(6) Uani d . 1 . .
    C C15 0.8606(4) 0.3107(2) 0.33221(19) 0.0696(7) Uani d . 1 . .
    H H15A 0.9356 0.3124 0.2902 0.084 Uiso calc R 1 . .
    C C16 0.6722(3) 0.25210(18) 0.41484(18) 0.0584(6) Uani d . 1 . .
    C C17 0.5603(3) 0.1904(2) 0.4537(2) 0.0702(8) Uani d . 1 . .
    H H17A 0.5400 0.1213 0.4363 0.084 Uiso calc R 1 . .
    C C18 0.4800(3) 0.2348(2) 0.5189(2) 0.0785(9) Uani d . 1 . .
    H H18A 0.4033 0.1952 0.5461 0.094 Uiso calc R 1 . .
    C C19 0.5115(3) 0.3387(2) 0.5452(2) 0.0762(8) Uani d . 1 . .
    H H19A 0.4550 0.3669 0.5894 0.091 Uiso calc R 1 . .
    C C20 0.6248(3) 0.3999(2) 0.50683(18) 0.0626(7) Uani d . 1 . .
    H H20A 0.6455 0.4688 0.5252 0.075 Uiso calc R 1 . .
    C C21 0.7077(3) 0.35702(17) 0.44012(16) 0.0529(6) Uani d . 1 . .
    C C22 1.2493(5) 0.9649(2) 0.4041(3) 0.0987(11) Uani d . 1 . .
    H H22A 1.2723 1.0015 0.4622 0.148 Uiso calc R 1 . .
    H H22B 1.1881 1.0000 0.3705 0.148 Uiso calc R 1 . .
    H H22C 1.3441 0.9591 0.3754 0.148 Uiso calc R 1 . .
    C C23 0.3467(6) 0.9948(3) 1.0839(4) 0.1117(15) Uani d . 1 B .
    H H23A 0.3336 0.9347 1.1075 0.134 Uiso calc R 1 . .
    C C24 0.4531(5) 1.0744(3) 1.1227(2) 0.0925(10) Uani d . 1 . .
    H H24A 0.5114 1.0677 1.1723 0.111 Uiso calc R 1 . .
    C C25 0.3890(4) 1.1693(3) 1.0182(2) 0.0797(8) Uani d . 1 . .
    H H25A 0.4030 1.2297 0.9950 0.096 Uiso calc R 1 . .
    C C26 0.2841(4) 1.0915(3) 0.9792(2) 0.0863(10) Uani d . 1 B .
    H H26A 0.2278 1.0998 0.9293 0.104 Uiso calc R 1 . .
    C C27 0.2572(4) 1.0021(3) 1.0093(3) 0.0964(11) Uani d . 1 . .
    C C28A 0.1315(7) 0.9283(6) 0.9502(4) 0.077(2) Uani d P 0.685(12) B 1
    H H28A 0.0848 0.9499 0.9028 0.093 Uiso calc PR 0.685(12) B 1
    C C29A 0.0901(6) 0.8359(5) 0.9661(4) 0.075(2) Uani d P 0.685(12) B 1
    H H29A 0.1347 0.8176 1.0158 0.090 Uiso calc PR 0.685(12) B 1
    C C28B 0.1802(10) 0.8954(7) 1.0036(6) 0.052(3) Uani d P 0.315(12) B 2
    H H28B 0.1980 0.8505 1.0419 0.062 Uiso calc PR 0.315(12) B 2
    C C29B 0.0751(16) 0.8741(10) 0.9296(8) 0.057(3) Uani d P 0.315(12) B 2
    H H29B 0.0611 0.9218 0.8933 0.068 Uiso calc PR 0.315(12) B 2
    C C30 -0.0168(4) 0.7624(3) 0.9137(2) 0.0847(10) Uani d . 1 . .
    C C31 -0.0391(4) 0.6689(3) 0.9388(2) 0.0946(10) Uani d . 1 B .
    H H31A 0.0111 0.6520 0.9873 0.114 Uiso calc R 1 . .
    C C32 -0.1923(3) 0.6535(2) 0.81984(19) 0.0657(7) Uani d . 1 . .
    C C33 -0.2938(3) 0.6159(2) 0.7491(2) 0.0756(8) Uani d . 1 B .
    H H33A -0.3421 0.5489 0.7402 0.091 Uiso calc R 1 . .
    C C34 -0.3209(4) 0.6814(3) 0.6919(2) 0.0849(9) Uani d . 1 . .
    H H34A -0.3887 0.6584 0.6432 0.102 Uiso calc R 1 B .
    C C35 -0.2491(4) 0.7807(3) 0.7056(2) 0.0885(10) Uani d . 1 B .
    H H35A -0.2702 0.8234 0.6660 0.106 Uiso calc R 1 . .
    C C36 -0.1480(4) 0.8182(2) 0.7758(2) 0.0803(9) Uani d . 1 . .
    H H36A -0.1004 0.8853 0.7840 0.096 Uiso calc R 1 B .
    C C37 -0.1175(3) 0.7536(2) 0.83492(19) 0.0661(7) Uani d . 1 B .
    C C38 0.5860(4) 1.2495(3) 1.1315(3) 0.1201(15) Uani d . 1 . .
    H H38A 0.6153 1.2939 1.0887 0.180 Uiso calc R 1 . .
    H H38B 0.6761 1.2276 1.1532 0.180 Uiso calc R 1 . .
    H H38C 0.5393 1.2842 1.1795 0.180 Uiso calc R 1 . .
    O O1W 0.4653(13) 0.4288(9) 0.0301(9) 0.128(4) Uani d P 0.25 . .
    H H1W1 0.5529 0.4619 0.0500 0.192 Uiso d PR 0.25 . .
    H H2W1 0.4351 0.4572 -0.0116 0.192 Uiso d PR 0.25 . .
loop_
    _atom_site_aniso_label
    _atom_site_aniso_U_11
    _atom_site_aniso_U_22
    _atom_site_aniso_U_33
    _atom_site_aniso_U_12
    _atom_site_aniso_U_13
    _atom_site_aniso_U_23
    F1 0.168(2) 0.0544(10) 0.1004(14) 0.0473(11) 0.0094(13) -0.0183(9)
    S1 0.1704(10) 0.0472(4) 0.0706(5) 0.0300(5) 0.0304(6) 0.0093(3)
    O1A 0.230(11) 0.084(4) 0.065(4) 0.053(7) -0.043(6) -0.029(3)
    O2A 0.100(4) 0.093(4) 0.177(7) 0.043(3) 0.034(4) -0.013(4)
    O3A 0.190(9) 0.040(3) 0.126(7) 0.019(4) 0.081(6) 0.027(4)
    O1B 0.252(14) 0.067(4) 0.139(10) 0.049(7) 0.138(11) 0.020(5)
    O2B 0.168(8) 0.079(5) 0.078(5) 0.062(5) -0.045(6) -0.007(4)
    O3B 0.114(5) 0.083(4) 0.153(6) 0.002(4) -0.037(5) -0.029(4)
    O4 0.135(2) 0.110(2) 0.156(3) 0.0253(18) 0.055(2) 0.045(2)
    O5 0.396(8) 0.236(5) 0.098(3) 0.138(5) -0.060(4) -0.045(3)
    O6 0.124(2) 0.086(2) 0.203(3) 0.0166(17) -0.014(2) 0.050(2)
    N1 0.0650(13) 0.0505(12) 0.0690(14) -0.0022(10) -0.0069(11) 0.0094(10)
    N2 0.0892(16) 0.0444(12) 0.0731(15) 0.0114(11) 0.0006(13) -0.0007(10)
    N3 0.0627(14) 0.0909(19) 0.0725(15) 0.0172(13) 0.0045(12) -0.0102(14)
    N4 0.0919(19) 0.0847(18) 0.0885(18) 0.0187(15) -0.0002(15) 0.0213(15)
    N5 0.0857(18) 0.087(2) 0.0799(19) 0.0249(15) -0.0081(14) 0.0076(16)
    C1 0.0860(19) 0.0502(14) 0.0534(14) 0.0155(13) 0.0096(13) 0.0077(11)
    C2 0.0700(18) 0.0675(18) 0.0755(18) 0.0049(14) 0.0007(14) 0.0067(14)
    C3 0.0766(19) 0.088(2) 0.081(2) 0.0330(18) 0.0066(16) 0.0031(17)
    C4 0.103(2) 0.0663(18) 0.0633(17) 0.0322(17) -0.0080(16) -0.0074(14)
    C5 0.090(2) 0.0594(18) 0.103(2) -0.0051(16) 0.0003(19) -0.0035(16)
    C6 0.0766(19) 0.0626(18) 0.100(2) 0.0125(15) 0.0224(17) 0.0054(16)
    C7 0.0765(17) 0.0536(15) 0.0646(16) 0.0145(13) -0.0014(13) 0.0022(12)
    C8 0.0648(16) 0.0740(18) 0.0664(17) 0.0049(14) 0.0057(13) 0.0167(14)
    C9 0.0754(18) 0.0527(15) 0.0713(17) 0.0084(13) 0.0003(14) 0.0022(13)
    C10 0.0665(16) 0.0540(15) 0.0731(17) 0.0088(12) 0.0069(13) 0.0093(13)
    C11 0.0557(14) 0.0518(13) 0.0574(14) 0.0090(11) -0.0035(11) 0.0118(11)
    C12 0.0600(14) 0.0564(15) 0.0632(15) 0.0117(12) 0.0060(12) 0.0092(12)
    C13 0.0671(16) 0.0531(14) 0.0650(16) 0.0083(12) 0.0042(12) 0.0101(12)
    C14 0.0625(15) 0.0491(13) 0.0623(15) 0.0114(11) 0.0002(12) 0.0088(11)
    C15 0.0844(19) 0.0546(15) 0.0704(17) 0.0140(14) 0.0131(14) 0.0063(13)
    C16 0.0588(14) 0.0470(13) 0.0687(16) 0.0062(11) -0.0120(12) 0.0118(11)
    C17 0.0646(16) 0.0535(15) 0.090(2) 0.0000(13) -0.0104(15) 0.0178(14)
    C18 0.0594(16) 0.078(2) 0.099(2) -0.0031(14) 0.0003(16) 0.0362(18)
    C19 0.0650(17) 0.083(2) 0.085(2) 0.0186(15) 0.0117(15) 0.0205(16)
    C20 0.0607(15) 0.0543(14) 0.0749(17) 0.0139(12) 0.0018(13) 0.0114(13)
    C21 0.0534(13) 0.0437(12) 0.0616(14) 0.0092(10) -0.0073(11) 0.0080(10)
    C22 0.111(3) 0.0634(19) 0.108(3) -0.0272(18) -0.002(2) 0.0177(18)
    C23 0.123(3) 0.077(2) 0.151(4) 0.038(2) 0.073(3) 0.034(3)
    C24 0.100(3) 0.112(3) 0.081(2) 0.050(2) 0.0186(19) 0.025(2)
    C25 0.081(2) 0.080(2) 0.081(2) 0.0189(16) 0.0132(17) 0.0112(16)
    C26 0.0677(19) 0.104(3) 0.080(2) 0.0116(18) -0.0010(16) -0.0069(19)
    C27 0.076(2) 0.088(3) 0.118(3) 0.0099(19) 0.033(2) -0.014(2)
    C28A 0.085(4) 0.074(4) 0.076(4) 0.023(3) 0.010(3) 0.006(3)
    C29A 0.075(4) 0.086(4) 0.066(3) 0.027(3) 0.007(3) 0.003(3)
    C28B 0.056(6) 0.052(5) 0.050(5) 0.011(4) -0.001(4) 0.014(4)
    C29B 0.084(8) 0.055(7) 0.045(6) 0.033(6) 0.016(5) 0.025(5)
    C30 0.0618(18) 0.099(3) 0.084(2) 0.0144(17) 0.0064(16) -0.0212(19)
    C31 0.094(2) 0.110(3) 0.081(2) 0.032(2) -0.0093(19) 0.002(2)
    C32 0.0613(15) 0.0689(17) 0.0699(17) 0.0166(13) 0.0105(13) 0.0125(14)
    C33 0.0676(17) 0.0706(18) 0.086(2) 0.0096(14) 0.0013(15) 0.0058(16)
    C34 0.082(2) 0.096(2) 0.078(2) 0.0226(18) -0.0103(16) 0.0067(18)
    C35 0.106(3) 0.076(2) 0.091(2) 0.0263(19) 0.007(2) 0.0215(18)
    C36 0.081(2) 0.0619(17) 0.097(2) 0.0138(15) 0.0205(18) 0.0027(16)
    C37 0.0591(15) 0.0723(18) 0.0669(16) 0.0160(13) 0.0166(13) 0.0017(14)
    C38 0.083(2) 0.132(3) 0.124(3) 0.006(2) 0.000(2) -0.044(3)
    O1W 0.091(7) 0.134(10) 0.159(11) 0.018(7) 0.018(7) 0.022(8)
_geom_special_details
;
All e.s.d.'s (except the e.s.d. in the dihedral angle between two l.s. planes)
are estimated using the full covariance matrix. The cell e.s.d.'s are taken
into account individually in the estimation of e.s.d.'s in distances, angles
and torsion angles; correlations between e.s.d.'s in cell parameters are only
used when they are defined by crystal symmetry. An approximate (isotropic)
treatment of cell e.s.d.'s is used for estimating e.s.d.'s involving l.s.
planes.
;
loop_
    _geom_bond_atom_site_label_1
    _geom_bond_atom_site_label_2
    _geom_bond_site_symmetry_2
    _geom_bond_distance
    _geom_bond_publ_flag
    F1 C4 . 1.692(3) ?
    S1 O1A . 1.287(6) ?
    S1 O1B . 1.291(6) ?
    S1 O3A . 1.340(8) ?
    S1 O2B . 1.381(11) ?
    S1 O2A . 1.662(6) ?
    S1 O3B . 1.714(7) ?
    S1 C1 . 1.774(3) ?
    O4 N5 . 1.217(4) ?
    O5 N5 . 1.145(4) ?
    O6 N5 . 1.197(4) ?
    N1 C9 . 1.336(4) ?
    N1 C8 . 1.340(4) ?
    N1 C22 . 1.474(3) ?
    N2 C15 . 1.336(4) ?
    N2 C16 . 1.376(4) ?
    N2 H1N2 . 0.8600 ?
    N3 C24 . 1.336(5) ?
    N3 C25 . 1.344(4) ?
    N3 C38 . 1.471(4) ?
    N4 C31 . 1.324(4) ?
    N4 C32 . 1.371(4) ?
    N4 H1N4 . 0.8600 ?
    C1 C2 . 1.368(4) ?
    C1 C6 . 1.370(4) ?
    C2 C3 . 1.363(4) ?
    C2 H2A . 0.9300 ?
    C3 C4 . 1.365(5) ?
    C3 H3A . 0.9300 ?
    C4 C5 . 1.367(5) ?
    C5 C6 . 1.383(4) ?
    C5 H5A . 0.9300 ?
    C6 H6A . 0.9300 ?
    C7 C8 . 1.370(4) ?
    C7 C11 . 1.392(4) ?
    C7 H7A . 0.9300 ?
    C8 H8A . 0.9300 ?
    C9 C10 . 1.353(4) ?
    C9 H9A . 0.9300 ?
    C10 C11 . 1.379(4) ?
    C10 H10A . 0.9300 ?
    C11 C12 . 1.451(3) ?
    C12 C13 . 1.319(4) ?
    C12 H12A . 0.9300 ?
    C13 C14 . 1.428(4) ?
    C13 H13A . 0.9300 ?
    C14 C15 . 1.373(4) ?
    C14 C21 . 1.441(4) ?
    C15 H15A . 0.9300 ?
    C16 C17 . 1.378(4) ?
    C16 C21 . 1.411(3) ?
    C17 C18 . 1.371(4) ?
    C17 H17A . 0.9300 ?
    C18 C19 . 1.398(4) ?
    C18 H18A . 0.9300 ?
    C19 C20 . 1.378(4) ?
    C19 H19A . 0.9300 ?
    C20 C21 . 1.392(4) ?
    C20 H20A . 0.9300 ?
    C22 H22A . 0.9600 ?
    C22 H22B . 0.9600 ?
    C22 H22C . 0.9600 ?
    C23 C24 . 1.365(6) ?
    C23 C27 . 1.396(6) ?
    C23 H23A . 0.9300 ?
    C24 H24A . 0.9300 ?
    C25 C26 . 1.345(5) ?
    C25 H25A . 0.9300 ?
    C26 C27 . 1.345(5) ?
    C26 H26A . 0.9300 ?
    C27 C28B . 1.487(10) ?
    C27 C28A . 1.546(8) ?
    C28A C29A . 1.306(12) ?
    C28A H28A . 0.9300 ?
    C29A C30 . 1.402(7) ?
    C29A H29A . 0.9300 ?
    C28B C29B . 1.41(2) ?
    C28B H28B . 0.9300 ?
    C29B C30 . 1.583(15) ?
    C29B H29B . 0.9300 ?
    C30 C31 . 1.364(5) ?
    C30 C37 . 1.459(4) ?
    C31 H31A . 0.9300 ?
    C32 C33 . 1.374(4) ?
    C32 C37 . 1.397(4) ?
    C33 C34 . 1.376(4) ?
    C33 H33A . 0.9300 ?
    C34 C35 . 1.379(5) ?
    C34 H34A . 0.9300 ?
    C35 C36 . 1.364(5) ?
    C35 H35A . 0.9300 ?
    C36 C37 . 1.396(4) ?
    C36 H36A . 0.9300 ?
    C38 H38A . 0.9600 ?
    C38 H38B . 0.9600 ?
    C38 H38C . 0.9600 ?
    O1W H1W1 . 0.8500 ?
    O1W H2W1 . 0.8500 ?
loop_
    _geom_angle_atom_site_label_1
    _geom_angle_atom_site_label_2
    _geom_angle_atom_site_label_3
    _geom_angle_site_symmetry_1
    _geom_angle_site_symmetry_3
    _geom_angle
    _geom_angle_publ_flag
    O1A S1 O1B . . 51.1(5) ?
    O1A S1 O3A . . 127.5(7) ?
    O1B S1 O3A . . 137.3(6) ?
    O1A S1 O2B . . 135.5(6) ?
    O1B S1 O2B . . 125.9(7) ?
    O1A S1 O2A . . 110.4(6) ?
    O1B S1 O2A . . 59.4(6) ?
    O3A S1 O2A . . 100.2(6) ?
    O2B S1 O2A . . 83.2(6) ?
    O1A S1 O3B . . 55.1(5) ?
    O1B S1 O3B . . 104.6(7) ?
    O3A S1 O3B . . 80.9(6) ?
    O2B S1 O3B . . 96.4(6) ?
    O2A S1 O3B . . 157.3(3) ?
    O1A S1 C1 . . 107.2(3) ?
    O1B S1 C1 . . 112.7(3) ?
    O3A S1 C1 . . 107.6(5) ?
    O2B S1 C1 . . 111.5(5) ?
    O2A S1 C1 . . 100.7(2) ?
    O3B S1 C1 . . 100.5(2) ?
    C9 N1 C8 . . 119.3(2) ?
    C9 N1 C22 . . 120.3(3) ?
    C8 N1 C22 . . 120.4(3) ?
    C15 N2 C16 . . 109.0(2) ?
    C15 N2 H1N2 . . 125.5 ?
    C16 N2 H1N2 . . 125.5 ?
    C24 N3 C25 . . 118.5(3) ?
    C24 N3 C38 . . 122.0(4) ?
    C25 N3 C38 . . 119.5(3) ?
    C31 N4 C32 . . 109.9(3) ?
    C31 N4 H1N4 . . 125.0 ?
    C32 N4 H1N4 . . 125.0 ?
    O5 N5 O6 . . 122.5(5) ?
    O5 N5 O4 . . 117.6(5) ?
    O6 N5 O4 . . 119.8(4) ?
    C2 C1 C6 . . 119.6(3) ?
    C2 C1 S1 . . 120.0(2) ?
    C6 C1 S1 . . 120.3(2) ?
    C3 C2 C1 . . 120.3(3) ?
    C3 C2 H2A . . 119.9 ?
    C1 C2 H2A . . 119.9 ?
    C2 C3 C4 . . 120.8(3) ?
    C2 C3 H3A . . 119.6 ?
    C4 C3 H3A . . 119.6 ?
    C3 C4 C5 . . 119.3(3) ?
    C3 C4 F1 . . 119.7(3) ?
    C5 C4 F1 . . 120.9(3) ?
    C4 C5 C6 . . 120.2(3) ?
    C4 C5 H5A . . 119.9 ?
    C6 C5 H5A . . 119.9 ?
    C1 C6 C5 . . 119.7(3) ?
    C1 C6 H6A . . 120.1 ?
    C5 C6 H6A . . 120.1 ?
    C8 C7 C11 . . 121.0(3) ?
    C8 C7 H7A . . 119.5 ?
    C11 C7 H7A . . 119.5 ?
    N1 C8 C7 . . 120.7(3) ?
    N1 C8 H8A . . 119.7 ?
    C7 C8 H8A . . 119.7 ?
    N1 C9 C10 . . 121.7(3) ?
    N1 C9 H9A . . 119.2 ?
    C10 C9 H9A . . 119.2 ?
    C9 C10 C11 . . 121.3(3) ?
    C9 C10 H10A . . 119.3 ?
    C11 C10 H10A . . 119.3 ?
    C10 C11 C7 . . 115.9(2) ?
    C10 C11 C12 . . 120.4(2) ?
    C7 C11 C12 . . 123.7(2) ?
    C13 C12 C11 . . 125.3(3) ?
    C13 C12 H12A . . 117.4 ?
    C11 C12 H12A . . 117.4 ?
    C12 C13 C14 . . 128.8(3) ?
    C12 C13 H13A . . 115.6 ?
    C14 C13 H13A . . 115.6 ?
    C15 C14 C13 . . 122.2(3) ?
    C15 C14 C21 . . 105.9(2) ?
    C13 C14 C21 . . 131.9(2) ?
    N2 C15 C14 . . 111.1(3) ?
    N2 C15 H15A . . 124.4 ?
    C14 C15 H15A . . 124.4 ?
    N2 C16 C17 . . 129.2(3) ?
    N2 C16 C21 . . 107.9(2) ?
    C17 C16 C21 . . 123.0(3) ?
    C18 C17 C16 . . 117.4(3) ?
    C18 C17 H17A . . 121.3 ?
    C16 C17 H17A . . 121.3 ?
    C17 C18 C19 . . 121.1(3) ?
    C17 C18 H18A . . 119.4 ?
    C19 C18 H18A . . 119.4 ?
    C20 C19 C18 . . 121.2(3) ?
    C20 C19 H19A . . 119.4 ?
    C18 C19 H19A . . 119.4 ?
    C19 C20 C21 . . 119.0(3) ?
    C19 C20 H20A . . 120.5 ?
    C21 C20 H20A . . 120.5 ?
    C20 C21 C16 . . 118.3(2) ?
    C20 C21 C14 . . 135.6(2) ?
    C16 C21 C14 . . 106.1(2) ?
    N1 C22 H22A . . 109.5 ?
    N1 C22 H22B . . 109.5 ?
    H22A C22 H22B . . 109.5 ?
    N1 C22 H22C . . 109.5 ?
    H22A C22 H22C . . 109.5 ?
    H22B C22 H22C . . 109.5 ?
    C24 C23 C27 . . 121.2(4) ?
    C24 C23 H23A . . 119.4 ?
    C27 C23 H23A . . 119.4 ?
    N3 C24 C23 . . 120.7(4) ?
    N3 C24 H24A . . 119.6 ?
    C23 C24 H24A . . 119.6 ?
    N3 C25 C26 . . 121.5(3) ?
    N3 C25 H25A . . 119.3 ?
    C26 C25 H25A . . 119.3 ?
    C27 C26 C25 . . 122.6(4) ?
    C27 C26 H26A . . 118.7 ?
    C25 C26 H26A . . 118.7 ?
    C26 C27 C23 . . 115.6(4) ?
    C26 C27 C28B . . 152.5(6) ?
    C23 C27 C28B . . 91.9(5) ?
    C26 C27 C28A . . 110.3(5) ?
    C23 C27 C28A . . 134.2(5) ?
    C29A C28A C27 . . 120.6(6) ?
    C29A C28A H28A . . 119.7 ?
    C27 C28A H28A . . 119.7 ?
    C28A C29A C30 . . 124.6(7) ?
    C28A C29A H29A . . 117.7 ?
    C30 C29A H29A . . 117.7 ?
    C29B C28B C27 . . 107.8(9) ?
    C29B C28B H28B . . 126.1 ?
    C27 C28B H28B . . 126.1 ?
    C28B C29B C30 . . 114.3(10) ?
    C28B C29B H29B . . 122.8 ?
    C30 C29B H29B . . 122.8 ?
    C31 C30 C29A . . 115.9(5) ?
    C31 C30 C37 . . 105.4(3) ?
    C29A C30 C37 . . 138.7(5) ?
    C31 C30 C29B . . 147.6(6) ?
    C37 C30 C29B . . 106.9(6) ?
    N4 C31 C30 . . 111.1(3) ?
    N4 C31 H31A . . 124.5 ?
    C30 C31 H31A . . 124.5 ?
    N4 C32 C33 . . 129.5(3) ?
    N4 C32 C37 . . 107.6(3) ?
    C33 C32 C37 . . 122.8(3) ?
    C32 C33 C34 . . 117.2(3) ?
    C32 C33 H33A . . 121.4 ?
    C34 C33 H33A . . 121.4 ?
    C33 C34 C35 . . 121.0(3) ?
    C33 C34 H34A . . 119.5 ?
    C35 C34 H34A . . 119.5 ?
    C36 C35 C34 . . 121.9(3) ?
    C36 C35 H35A . . 119.1 ?
    C34 C35 H35A . . 119.1 ?
    C35 C36 C37 . . 118.6(3) ?
    C35 C36 H36A . . 120.7 ?
    C37 C36 H36A . . 120.7 ?
    C36 C37 C32 . . 118.5(3) ?
    C36 C37 C30 . . 135.4(3) ?
    C32 C37 C30 . . 106.0(3) ?
    N3 C38 H38A . . 109.5 ?
    N3 C38 H38B . . 109.5 ?
    H38A C38 H38B . . 109.5 ?
    N3 C38 H38C . . 109.5 ?
    H38A C38 H38C . . 109.5 ?
    H38B C38 H38C . . 109.5 ?
    H1W1 O1W H2W1 . . 107.7 ?
loop_
    _geom_torsion_atom_site_label_1
    _geom_torsion_atom_site_label_2
    _geom_torsion_atom_site_label_3
    _geom_torsion_atom_site_label_4
    _geom_torsion_site_symmetry_1
    _geom_torsion_site_symmetry_2
    _geom_torsion_site_symmetry_3
    _geom_torsion_site_symmetry_4
    _geom_torsion
    _geom_torsion_publ_flag
    O1A S1 C1 C2 . . . . -85.3(6) ?
    O1B S1 C1 C2 . . . . -139.6(8) ?
    O3A S1 C1 C2 . . . . 54.9(6) ?
    O2B S1 C1 C2 . . . . 72.4(7) ?
    O2A S1 C1 C2 . . . . 159.3(4) ?
    O3B S1 C1 C2 . . . . -28.8(4) ?
    O1A S1 C1 C6 . . . . 92.5(6) ?
    O1B S1 C1 C6 . . . . 38.2(8) ?
    O3A S1 C1 C6 . . . . -127.4(7) ?
    O2B S1 C1 C6 . . . . -109.8(7) ?
    O2A S1 C1 C6 . . . . -23.0(4) ?
    O3B S1 C1 C6 . . . . 149.0(4) ?
    C6 C1 C2 C3 . . . . -1.6(5) ?
    S1 C1 C2 C3 . . . . 176.2(2) ?
    C1 C2 C3 C4 . . . . -0.3(5) ?
    C2 C3 C4 C5 . . . . 1.6(5) ?
    C2 C3 C4 F1 . . . . -177.7(2) ?
    C3 C4 C5 C6 . . . . -1.1(5) ?
    F1 C4 C5 C6 . . . . 178.2(3) ?
    C2 C1 C6 C5 . . . . 2.1(5) ?
    S1 C1 C6 C5 . . . . -175.7(3) ?
    C4 C5 C6 C1 . . . . -0.8(5) ?
    C9 N1 C8 C7 . . . . 0.2(4) ?
    C22 N1 C8 C7 . . . . -179.1(3) ?
    C11 C7 C8 N1 . . . . 0.9(4) ?
    C8 N1 C9 C10 . . . . -0.7(4) ?
    C22 N1 C9 C10 . . . . 178.6(3) ?
    N1 C9 C10 C11 . . . . 0.0(4) ?
    C9 C10 C11 C7 . . . . 1.0(4) ?
    C9 C10 C11 C12 . . . . -179.6(2) ?
    C8 C7 C11 C10 . . . . -1.4(4) ?
    C8 C7 C11 C12 . . . . 179.1(2) ?
    C10 C11 C12 C13 . . . . -179.4(3) ?
    C7 C11 C12 C13 . . . . 0.0(4) ?
    C11 C12 C13 C14 . . . . 178.9(2) ?
    C12 C13 C14 C15 . . . . -178.6(3) ?
    C12 C13 C14 C21 . . . . 0.4(5) ?
    C16 N2 C15 C14 . . . . -0.3(3) ?
    C13 C14 C15 N2 . . . . 179.5(2) ?
    C21 C14 C15 N2 . . . . 0.3(3) ?
    C15 N2 C16 C17 . . . . -179.1(3) ?
    C15 N2 C16 C21 . . . . 0.2(3) ?
    N2 C16 C17 C18 . . . . -180.0(3) ?
    C21 C16 C17 C18 . . . . 0.8(4) ?
    C16 C17 C18 C19 . . . . -0.4(4) ?
    C17 C18 C19 C20 . . . . -0.3(5) ?
    C18 C19 C20 C21 . . . . 0.6(4) ?
    C19 C20 C21 C16 . . . . -0.2(4) ?
    C19 C20 C21 C14 . . . . 180.0(3) ?
    N2 C16 C21 C20 . . . . -179.9(2) ?
    C17 C16 C21 C20 . . . . -0.5(4) ?
    N2 C16 C21 C14 . . . . 0.0(3) ?
    C17 C16 C21 C14 . . . . 179.4(2) ?
    C15 C14 C21 C20 . . . . 179.7(3) ?
    C13 C14 C21 C20 . . . . 0.6(5) ?
    C15 C14 C21 C16 . . . . -0.2(3) ?
    C13 C14 C21 C16 . . . . -179.2(3) ?
    C25 N3 C24 C23 . . . . -0.3(5) ?
    C38 N3 C24 C23 . . . . 178.8(3) ?
    C27 C23 C24 N3 . . . . 0.0(5) ?
    C24 N3 C25 C26 . . . . 0.1(4) ?
    C38 N3 C25 C26 . . . . -179.0(3) ?
    N3 C25 C26 C27 . . . . 0.3(5) ?
    C25 C26 C27 C23 . . . . -0.5(5) ?
    C25 C26 C27 C28B . . . . -175.9(8) ?
    C25 C26 C27 C28A . . . . -179.6(3) ?
    C24 C23 C27 C26 . . . . 0.4(5) ?
    C24 C23 C27 C28B . . . . 178.2(4) ?
    C24 C23 C27 C28A . . . . 179.2(4) ?
    C26 C27 C28A C29A . . . . 178.2(4) ?
    C23 C27 C28A C29A . . . . -0.7(8) ?
    C28B C27 C28A C29A . . . . 0.7(5) ?
    C27 C28A C29A C30 . . . . -176.6(4) ?
    C26 C27 C28B C29B . . . . -3.5(13) ?
    C23 C27 C28B C29B . . . . -179.3(6) ?
    C28A C27 C28B C29B . . . . 1.7(6) ?
    C27 C28B C29B C30 . . . . 179.7(6) ?
    C28A C29A C30 C31 . . . . 176.9(5) ?
    C28A C29A C30 C37 . . . . -2.4(8) ?
    C28A C29A C30 C29B . . . . 0.9(8) ?
    C28B C29B C30 C31 . . . . -3.8(13) ?
    C28B C29B C30 C29A . . . . 2.9(5) ?
    C28B C29B C30 C37 . . . . -179.3(6) ?
    C32 N4 C31 C30 . . . . 0.9(4) ?
    C29A C30 C31 N4 . . . . -180.0(3) ?
    C37 C30 C31 N4 . . . . -0.5(4) ?
    C29B C30 C31 N4 . . . . -176.0(7) ?
    C31 N4 C32 C33 . . . . 177.5(3) ?
    C31 N4 C32 C37 . . . . -0.8(4) ?
    N4 C32 C33 C34 . . . . -178.3(3) ?
    C37 C32 C33 C34 . . . . -0.2(4) ?
    C32 C33 C34 C35 . . . . -0.2(5) ?
    C33 C34 C35 C36 . . . . 0.4(5) ?
    C34 C35 C36 C37 . . . . -0.1(5) ?
    C35 C36 C37 C32 . . . . -0.2(4) ?
    C35 C36 C37 C30 . . . . 177.6(3) ?
    N4 C32 C37 C36 . . . . 178.9(3) ?
    C33 C32 C37 C36 . . . . 0.4(4) ?
    N4 C32 C37 C30 . . . . 0.5(3) ?
    C33 C32 C37 C30 . . . . -178.0(3) ?
    C31 C30 C37 C36 . . . . -178.0(3) ?
    C29A C30 C37 C36 . . . . 1.3(7) ?
    C29B C30 C37 C36 . . . . -0.5(6) ?
    C31 C30 C37 C32 . . . . 0.0(3) ?
    C29A C30 C37 C32 . . . . 179.3(4) ?
    C29B C30 C37 C32 . . . . 177.5(4) ?
loop_
    _geom_hbond_atom_site_label_D
    _geom_hbond_atom_site_label_H
    _geom_hbond_atom_site_label_A
    _geom_hbond_site_symmetry_A
    _geom_hbond_distance_DH
    _geom_hbond_distance_HA
    _geom_hbond_distance_DA
    _geom_hbond_angle_DHA
    _geom_hbond_publ_flag
    N2 H1N2 O3A 1_545 0.86 2.09 2.950(10) 175 y
    N4 H1N4 O4 1_455 0.86 2.36 3.106(4) 145 y
    N4 H1N4 O5 1_455 0.86 2.43 3.259(6) 163 y
    O1W H1W1 O5 1_554 0.85 2.42 2.711(14) 101 y
    C6 H6A O2A 1_555 0.93 2.44 2.866(7) 108 y
    C7 H7A O4 2_766 0.93 2.51 3.224(4) 134 y
    C9 H9A O1A 2_776 0.93 2.47 3.169(8) 132 y
    C22 H22A O1A 2_776 0.96 2.39 3.256(8) 149 y
    C22 H22C O2A 1_655 0.96 2.19 3.147(8) 175 y
    C23 H23A O6 2_667 0.93 2.55 3.456(5) 164 y
    C15 H15A Cg1 2_666 0.93 2.99 3.896(3) 164 y
    C15 H15A Cg2 2_666 0.93 2.72 3.563(4) 151 y
    C34 H34A Cg3 2_566 0.93 2.78 3.595(4) 147 y
    C38 H38C Cg2 2_577 0.96 2.95 3.695(4) 135 y
