# Supplementary material for: Bis{4-[(E)-2-(1H-indol-3-yl)ethen­yl]-1-methyl­pyridinium} 4-fluoro­benzene­sulfonate nitrate 0.25-hydrate
Source: Acta Crystallogr Sect E Struct Rep Online. 2009 Jan 8;65(Pt 2):o258–9. doi: 10.1107/S1600536809000026 (PMC2968363; doi:10.1107/S1600536809000026)
Supplement: Supplementary file 2 [file e-65-0o258-Isup2.hkl]

# 
# h,k,l, Fc-squared, Fo-squared, sigma(Fo-squared) and status flag 
# 
data_I
_shelx_title ' ps2m in P-1  (yellowish golden slab)' 
_shelx_refln_list_code          4 
_shelx_F_calc_maximum      208.78 
_exptl_crystal_F_000       745.00 
_reflns_d_resolution_high  0.8410 
 
loop_ 
 _symmetry_equiv_pos_as_xyz 
 'x, y, z' 
 '-x, -y, -z' 
 
_cell_length_a     8.7750 
_cell_length_b    13.6366 
_cell_length_c    15.3190 
_cell_angle_alpha  97.520 
_cell_angle_beta   91.236 
_cell_angle_gamma  99.861 
 
_shelx_F_squared_multiplier     1.000 
 
loop_ 
 _refln_index_h 
 _refln_index_k 
 _refln_index_l 
 _refln_F_squared_calc 
 _refln_F_squared_meas 
 _refln_F_squared_sigma 
 _refln_observed_status 
   1   0   0     1591.96     1486.80     10.99 o 
   2   0   0     7528.98     8257.32     53.59 o 
   3   0   0       78.47       71.87      1.31 o 
   4   0   0      256.69      237.11      2.88 o 
   5   0   0      452.91      448.38      5.29 o 
   6   0   0       13.48       15.02      1.22 o 
   7   0   0       16.58       25.86      1.35 o 
   8   0   0        1.08        2.54      2.86 o 
   9   0   0        0.03       -1.94      1.01 o 
  10   0   0        5.45        5.62      1.82 o 
 -10   1   0        9.63        6.51      1.89 o 
  -9   1   0       30.54       38.92      3.61 o 
  -8   1   0        3.14        2.45      0.94 o 
  -7   1   0        0.34        0.00      0.71 o 
  -6   1   0       91.98       91.15      2.18 o 
  -5   1   0      137.97      145.40      2.35 o 
  -4   1   0      894.63      800.70      6.56 o 
  -3   1   0      432.09      469.46      4.84 o 
  -2   1   0       16.20        1.67      0.30 o 
  -1   1   0     1108.52     1107.35     17.73 o 
   0   1   0     1884.59     1122.63     15.53 o 
   1   1   0      631.84      589.66      8.01 o 
   2   1   0     1068.63     1096.84      7.78 o 
   3   1   0      811.68      743.87      6.88 o 
   4   1   0      603.71      519.98      5.63 o 
   5   1   0        6.78        7.56      0.74 o 
   6   1   0      309.92      326.84      4.20 o 
   7   1   0        1.12       -0.45      0.83 o 
   8   1   0       25.79       22.65      2.19 o 
   9   1   0       21.05       26.06      2.48 o 
  10   1   0       16.19       15.74      2.24 o 
 -10   2   0       22.59       29.74      2.84 o 
  -9   2   0        0.55        0.47      1.23 o 
  -8   2   0        1.09        3.65      1.04 o 
  -7   2   0       67.86       68.07      2.37 o 
  -6   2   0      700.55      710.87      8.04 o 
  -5   2   0      171.55      199.18      2.74 o 
  -4   2   0      183.00      153.51      2.12 o 
  -3   2   0     1756.34     1779.45     12.34 o 
  -2   2   0    13341.15    13870.07    102.98 o 
  -1   2   0      282.87      300.44      2.51 o 
   0   2   0     5669.67     4584.90     73.34 o 
   1   2   0      603.01      495.85      6.04 o 
   2   2   0        0.05        7.88      0.74 o 
   3   2   0        0.94        5.36      0.73 o 
   4   2   0        1.31        3.94      0.65 o 
   5   2   0       76.06       82.13      2.79 o 
   6   2   0        1.70        4.78      0.81 o 
   7   2   0       56.29       61.09      3.08 o 
   8   2   0        0.38        0.62      1.89 o 
   9   2   0       36.55       41.47      2.82 o 
 -10   3   0       15.09       24.76      2.75 o 
  -9   3   0       27.64       29.25      4.80 o 
  -8   3   0        4.96        3.84      1.05 o 
  -7   3   0       54.78       56.87      2.22 o 
  -6   3   0       16.51       17.50      1.36 o 
  -5   3   0       45.04       41.42      3.10 o 
  -4   3   0       35.46       35.50      1.42 o 
  -3   3   0      634.38      547.13      5.63 o 
  -2   3   0     7343.39     7073.04     63.91 o 
  -1   3   0       57.92       57.34      0.96 o 
   0   3   0     6088.36     5871.88     37.60 o 
   1   3   0     1304.38     1383.88     13.43 o 
   2   3   0     1558.49     1605.33     19.28 o 
   3   3   0     2652.10     2930.02     19.72 o 
   4   3   0     1005.12      943.76      8.79 o 
   5   3   0      106.46       94.34      2.03 o 
   6   3   0      205.84      226.65      4.21 o 
   7   3   0       27.56       23.71      2.59 o 
   8   3   0       11.32       12.85      1.58 o 
   9   3   0       20.07       20.28      3.30 o 
 -10   4   0        2.93        0.61      1.74 o 
  -9   4   0        9.93        8.58      1.41 o 
  -8   4   0       12.91        9.66      1.36 o 
  -7   4   0        2.49        1.98      0.90 o 
  -6   4   0       22.81       38.31      2.21 o 
  -5   4   0      361.00      291.91      4.69 o 
  -4   4   0       26.52       18.26      1.31 o 
  -3   4   0        0.59        4.22      0.67 o 
  -2   4   0     1444.82     1541.12     10.80 o 
  -1   4   0        1.17        2.23      0.36 o 
   0   4   0      478.43      587.32      5.60 o 
   1   4   0        6.90       33.75      0.80 o 
   2   4   0      807.90      828.88      6.49 o 
   3   4   0     1008.17     1303.67     11.09 o 
   4   4   0       50.41       52.26      1.45 o 
   5   4   0       26.89       36.00      1.35 o 
   6   4   0      293.91      286.42      3.99 o 
   7   4   0      138.10      143.48      3.66 o 
   8   4   0        3.82        2.07      1.30 o 
   9   4   0       53.97       67.89      5.24 o 
 -10   5   0       12.55       12.81      2.26 o 
  -9   5   0        0.54        0.80      1.94 o 
  -8   5   0       51.05       61.30      2.54 o 
  -7   5   0        2.73        5.59      1.14 o 
  -6   5   0      403.94      419.68      5.95 o 
  -5   5   0      333.55      351.06      5.01 o 
  -4   5   0      300.13      306.00      4.34 o 
  -3   5   0       80.88       77.00      1.93 o 
  -2   5   0      517.03      400.94      3.74 o 
  -1   5   0       78.91       76.52      1.35 o 
   0   5   0     4355.39     4692.28     33.85 o 
   1   5   0      929.29      992.73      7.49 o 
   2   5   0     2938.31     3366.48     22.48 o 
   3   5   0      308.52      401.90      4.72 o 
   4   5   0        4.00        4.38      0.63 o 
   5   5   0        5.02        2.09      0.61 o 
   6   5   0        2.08        4.85      1.04 o 
   7   5   0        1.29        2.11      1.18 o 
   8   5   0        2.38        1.31      1.26 o 
   9   5   0        7.56        4.14      1.98 o 
 -10   6   0        4.27        1.61      1.51 o 
  -9   6   0        0.37        0.06      0.91 o 
  -8   6   0        0.20        0.79      0.94 o 
  -7   6   0       18.65       21.71      1.70 o 
  -6   6   0       12.29       10.82      1.89 o 
  -5   6   0        4.89        1.27      0.78 o 
  -4   6   0       94.23       99.18      2.48 o 
  -3   6   0       82.13       83.65      1.56 o 
  -2   6   0        6.96        3.43      0.97 o 
  -1   6   0      172.01      139.45      2.01 o 
   0   6   0      685.35      728.58      5.97 o 
   1   6   0      144.21      159.41      2.25 o 
   2   6   0      129.60      162.39      2.45 o 
   3   6   0      244.14      252.16      3.17 o 
   4   6   0       19.96       18.25      1.11 o 
   5   6   0        0.85       -0.12      0.59 o 
   6   6   0        0.54        2.01      1.16 o 
   7   6   0        3.45        2.52      1.29 o 
   8   6   0        2.46       -0.03      1.28 o 
 -10   7   0        6.87        5.96      1.83 o 
  -9   7   0        0.76        0.84      1.05 o 
  -8   7   0       13.21       15.23      1.72 o 
  -7   7   0        0.22       -0.02      0.90 o 
  -6   7   0       22.77       28.97      1.84 o 
  -5   7   0       75.60       76.18      2.45 o 
  -4   7   0     1023.45     1089.06     13.31 o 
  -3   7   0      635.78      618.45      7.32 o 
  -2   7   0       23.31       35.58      1.20 o 
  -1   7   0     2969.16     3369.00     22.63 o 
   0   7   0      349.79      332.60      3.51 o 
   1   7   0      298.42      310.20      3.31 o 
   2   7   0      539.61      562.62      5.86 o 
   3   7   0      106.67      102.76      2.57 o 
   4   7   0       28.76       17.76      1.33 o 
   5   7   0       27.96       29.38      2.37 o 
   6   7   0       70.10       70.65      3.51 o 
   7   7   0       16.20       18.79      2.30 o 
   8   7   0        2.41        2.79      1.35 o 
  -9   8   0       22.40       29.24      2.28 o 
  -8   8   0       24.52       30.74      2.16 o 
  -7   8   0      122.07      141.24      3.75 o 
  -6   8   0       88.02       83.90      2.87 o 
  -5   8   0       55.47       45.94      2.07 o 
  -4   8   0       41.77       31.94      1.69 o 
  -3   8   0      102.07      111.73      3.91 o 
  -2   8   0      304.04      298.59      3.57 o 
  -1   8   0       16.89        7.89      0.92 o 
   0   8   0      189.13      198.27      2.63 o 
   1   8   0        3.39        4.81      0.81 o 
   2   8   0       42.73       30.13      1.55 o 
   3   8   0      223.28      180.07      3.62 o 
   4   8   0        7.21        6.48      1.10 o 
   5   8   0       26.03       18.68      3.17 o 
   6   8   0       65.72       69.46      3.62 o 
   7   8   0        3.63        1.70      1.39 o 
  -9   9   0       16.25       21.13      3.03 o 
  -8   9   0        0.97       -1.41      2.06 o 
  -7   9   0       15.90       18.18      1.73 o 
  -6   9   0      259.23      250.10      4.82 o 
  -5   9   0       50.52       45.57      2.11 o 
  -4   9   0       47.99       46.67      2.03 o 
  -3   9   0       40.40       36.81      2.36 o 
  -2   9   0      112.37      113.88      2.19 o 
  -1   9   0       49.45       50.64      1.48 o 
   0   9   0        1.81        3.00      0.79 o 
   1   9   0        3.12        1.53      0.72 o 
   2   9   0       35.19       32.09      1.79 o 
   3   9   0        0.94        5.91      1.11 o 
   4   9   0      219.52      208.09      4.29 o 
   5   9   0        6.92        2.07      2.66 o 
   6   9   0       13.67       11.87      2.03 o 
   7   9   0        0.14        2.24      1.34 o 
  -9  10   0        0.01       -1.39      1.82 o 
  -8  10   0        4.30        4.31      1.27 o 
  -7  10   0        6.98        2.55      1.10 o 
  -6  10   0        0.00       -0.53      1.11 o 
  -5  10   0       16.09       20.48      1.63 o 
  -4  10   0        8.98       13.18      1.34 o 
  -3  10   0       18.36       21.36      1.45 o 
  -2  10   0        3.66        9.01      1.12 o 
  -1  10   0        0.29        1.36      0.76 o 
   0  10   0      557.52      517.81      6.94 o 
   1  10   0       26.98       28.42      1.86 o 
   2  10   0      190.52      165.85      4.84 o 
   3  10   0       27.50       36.57      4.64 o 
   4  10   0      188.82      159.80      5.20 o 
   5  10   0        0.20        0.44      1.15 o 
   6  10   0        5.12        6.15      2.79 o 
  -8  11   0        0.60        0.40      1.01 o 
  -7  11   0        1.92        1.18      1.12 o 
  -6  11   0       16.38       18.72      1.71 o 
  -5  11   0       10.94       13.96      1.48 o 
  -4  11   0        0.29        0.73      0.83 o 
  -3  11   0      170.65      161.67      4.63 o 
  -2  11   0        3.23        3.60      0.99 o 
  -1  11   0      114.15      118.24      3.15 o 
   0  11   0      408.30      403.92      7.27 o 
   1  11   0        0.99        0.81      0.90 o 
   2  11   0       81.61       92.76      2.99 o 
   3  11   0       35.38       36.64      2.09 o 
   4  11   0       51.61       51.96      3.26 o 
   5  11   0        2.21       -0.69      1.36 o 
   6  11   0        0.70       -0.90      1.85 o 
  -8  12   0        0.14        0.68      1.11 o 
  -7  12   0       50.58       57.87      2.94 o 
  -6  12   0       44.36       46.61      3.70 o 
  -5  12   0       73.86       67.41      3.40 o 
  -4  12   0       99.93      103.32      3.95 o 
  -3  12   0      136.06      115.07      4.33 o 
  -2  12   0      879.06      807.44     11.97 o 
  -1  12   0       36.97       45.71      2.20 o 
   0  12   0       38.11       45.11      2.26 o 
   1  12   0       10.57        7.43      1.23 o 
   2  12   0        0.13        0.44      0.78 o 
   3  12   0       10.90       17.91      2.27 o 
   4  12   0        3.22        9.54      1.95 o 
   5  12   0        0.23        0.04      1.18 o 
  -7  13   0        2.22        1.53      1.42 o 
  -6  13   0       24.45       25.84      2.82 o 
  -5  13   0        5.76        8.62      2.46 o 
  -4  13   0       26.24       26.93      5.28 o 
  -3  13   0        0.15        1.79      1.13 o 
  -2  13   0      111.85      105.29      5.63 o 
  -1  13   0       31.14       26.94      1.92 o 
   0  13   0        0.95        0.22      0.83 o 
   1  13   0        0.15        1.49      0.96 o 
   2  13   0        0.18        0.48      0.88 o 
   3  13   0        1.37        3.36      1.41 o 
   4  13   0        3.02        3.55      1.52 o 
  -6  14   0       12.25       12.96      2.12 o 
  -5  14   0        0.21        0.45      1.50 o 
  -4  14   0        0.01        2.90      1.24 o 
  -3  14   0        0.81       -0.12      1.03 o 
  -2  14   0        1.58        1.90      1.18 o 
  -1  14   0        2.64        4.60      1.41 o 
   0  14   0      171.69      161.78     10.06 o 
   1  14   0        2.29        5.92      1.33 o 
   2  14   0       43.97       46.48      3.33 o 
   3  14   0        9.51       19.31      2.59 o 
  -5  15   0        1.80        2.59      1.89 o 
  -4  15   0       88.02       86.60      4.03 o 
  -3  15   0        0.56        2.14      1.21 o 
  -2  15   0       22.75       23.93      2.48 o 
  -1  15   0        8.43        9.99      2.24 o 
   0  15   0       24.17       28.12      2.19 o 
   1  15   0        1.38        2.05      1.02 o 
  -2  16   0       60.50       62.71      5.06 o 
  -1  16   0        5.96       11.45      1.90 o 
   1 -16   1       37.23       41.56      3.63 o 
   2 -16   1        8.66        9.28      1.72 o 
   3 -16   1       66.88       65.06      3.59 o 
  -2 -15   1        6.30       11.09      2.20 o 
  -1 -15   1       32.81       36.31      3.16 o 
   0 -15   1       20.42       19.78      1.93 o 
   1 -15   1       16.48       23.48      2.33 o 
   2 -15   1       23.66       27.86      2.55 o 
   3 -15   1       19.53       23.74      2.44 o 
   4 -15   1       31.20       38.28      2.96 o 
   5 -15   1        7.70       10.26      1.76 o 
  -3 -14   1        1.88        2.48      1.41 o 
  -2 -14   1       10.53        9.11      1.99 o 
  -1 -14   1        3.41        3.21      1.94 o 
   0 -14   1       16.12       17.94      2.54 o 
   1 -14   1      115.22      112.94      7.39 o 
   2 -14   1        1.59        1.99      1.18 o 
   3 -14   1       45.83       46.46      3.23 o 
   4 -14   1       93.32       97.89      7.26 o 
   5 -14   1        0.02       -0.32      1.15 o 
   6 -14   1        3.96        8.49      2.88 o 
  -4 -13   1        1.49        3.52      1.45 o 
  -3 -13   1       32.98       39.35      3.19 o 
  -2 -13   1        5.05        2.36      1.34 o 
  -1 -13   1        3.93        7.76      1.49 o 
   0 -13   1       32.97       32.07      2.03 o 
   1 -13   1       64.28       69.04      2.93 o 
   2 -13   1        0.99        1.25      1.15 o 
   3 -13   1        1.18        0.40      1.47 o 
   4 -13   1       66.25       68.06      3.33 o 
   5 -13   1      118.53      124.89      4.51 o 
   6 -13   1       11.89       12.18      2.05 o 
   7 -13   1        7.65       11.54      2.02 o 
  -5 -12   1        0.12        0.16      1.19 o 
  -4 -12   1       11.81        7.85      1.80 o 
  -3 -12   1        3.81        4.82      1.54 o 
  -2 -12   1        0.92        1.08      0.84 o 
  -1 -12   1        1.46        0.97      0.85 o 
   0 -12   1       22.46       27.45      2.38 o 
   1 -12   1      273.96      281.54      5.13 o 
   2 -12   1      162.56      155.78      4.64 o 
   3 -12   1       11.78        7.90      1.83 o 
   4 -12   1       47.30       43.69      2.74 o 
   5 -12   1       21.21       21.18      1.73 o 
   6 -12   1        0.58        0.61      1.16 o 
   7 -12   1        3.75        8.81      1.47 o 
   8 -12   1        1.72        3.96      1.29 o 
  -6 -11   1        3.99        4.74      1.66 o 
  -5 -11   1        0.08        0.08      1.12 o 
  -4 -11   1        0.28       -0.98      1.00 o 
  -3 -11   1       49.44       46.51      3.02 o 
  -2 -11   1      151.95      130.68      3.51 o 
  -1 -11   1      151.40      163.85      6.42 o 
   0 -11   1      727.53      695.25      8.55 o 
   1 -11   1        0.96        1.59      0.92 o 
   2 -11   1       26.80       27.91      1.70 o 
   3 -11   1       81.26       63.47      3.02 o 
   4 -11   1        1.88        1.49      0.92 o 
   5 -11   1       50.73       56.73      2.41 o 
   6 -11   1        2.76        5.73      1.63 o 
   7 -11   1       18.74       15.03      1.73 o 
   8 -11   1       14.47       17.06      1.87 o 
  -6 -10   1        5.35        7.64      2.24 o 
  -5 -10   1        0.23        0.45      1.16 o 
  -4 -10   1      118.22      109.01      4.43 o 
  -3 -10   1        0.01        3.35      1.39 o 
  -2 -10   1      168.63      147.36      4.85 o 
  -1 -10   1      381.65      408.09      5.95 o 
   0 -10   1       47.24       48.98      2.49 o 
   1 -10   1      372.95      383.58      5.51 o 
   2 -10   1        3.92        5.69      0.78 o 
   3 -10   1      153.35      166.27      5.83 o 
   4 -10   1      111.19      100.63      2.83 o 
   5 -10   1       65.35       61.31      2.47 o 
   6 -10   1        1.63        0.94      0.96 o 
   7 -10   1        0.53        0.00      0.87 o 
   8 -10   1        3.25        4.05      1.60 o 
   9 -10   1        0.13        1.19      1.12 o 
  -7  -9   1        3.39        2.69      1.31 o 
  -6  -9   1        6.81       10.52      1.93 o 
  -5  -9   1       24.27       17.34      2.24 o 
  -4  -9   1       63.64       59.24      3.26 o 
  -3  -9   1       85.58       86.39      2.69 o 
  -2  -9   1       19.24       21.97      1.76 o 
  -1  -9   1       56.71       48.72      2.78 o 
   0  -9   1      342.14      317.38      4.80 o 
   1  -9   1        0.56        3.86      0.84 o 
   2  -9   1      108.41       80.13      1.88 o 
   3  -9   1      174.89      155.02      3.22 o 
   4  -9   1       25.27       25.22      1.57 o 
   5  -9   1       80.31       67.70      2.46 o 
   6  -9   1       11.50       11.61      1.47 o 
   7  -9   1        3.77        6.70      2.82 o 
   8  -9   1        1.71        1.54      1.13 o 
   9  -9   1        0.17       -1.03      1.17 o 
  -8  -8   1        0.04        0.96      1.20 o 
  -7  -8   1        2.43        2.24      1.65 o 
  -6  -8   1        0.03        0.24      2.16 o 
  -5  -8   1        8.86       14.18      1.97 o 
  -4  -8   1       17.11       22.23      2.13 o 
  -3  -8   1      134.08      121.29      3.64 o 
  -2  -8   1       64.93       93.32      2.48 o 
  -1  -8   1      130.19      128.10      2.39 o 
   0  -8   1       89.52      112.42      2.03 o 
   1  -8   1      648.25      628.51      6.67 o 
   2  -8   1       18.00       16.66      1.17 o 
   3  -8   1      398.71      393.62      4.31 o 
   4  -8   1      109.00      114.38      2.86 o 
   5  -8   1        3.47        2.31      1.54 o 
   6  -8   1      270.01      260.19      4.83 o 
   7  -8   1       43.82       48.58      2.39 o 
   8  -8   1        0.97        0.73      1.35 o 
   9  -8   1        9.18        8.36      1.53 o 
  -8  -7   1        0.00        1.18      1.25 o 
  -7  -7   1        6.36        8.52      1.98 o 
  -6  -7   1        3.77        0.44      1.09 o 
  -5  -7   1      110.14      105.70      3.92 o 
  -4  -7   1       60.19       58.52      2.77 o 
  -3  -7   1        6.07       12.33      0.83 o 
  -2  -7   1       24.03       25.62      1.05 o 
  -1  -7   1      623.28      691.07      6.01 o 
   0  -7   1      446.56      478.18      4.59 o 
   1  -7   1      422.98      452.89      4.44 o 
   2  -7   1      979.34     1013.70      8.34 o 
   3  -7   1      200.11      185.22      2.59 o 
   4  -7   1        0.25        3.21      1.14 o 
   5  -7   1       75.58       70.82      2.35 o 
   6  -7   1        0.14       -0.29      0.83 o 
   7  -7   1       28.29       35.12      2.10 o 
   8  -7   1        2.52        4.10      1.40 o 
   9  -7   1       10.03        9.46      1.52 o 
  10  -7   1        1.57        1.65      1.65 o 
  -8  -6   1        0.74        1.38      1.36 o 
  -7  -6   1        0.23       -0.43      1.06 o 
  -6  -6   1        8.70        8.06      2.38 o 
  -5  -6   1        0.86        1.73      0.83 o 
  -4  -6   1       39.27       44.81      1.42 o 
  -3  -6   1        2.40        0.93      0.46 o 
  -2  -6   1       25.48       26.80      1.25 o 
  -1  -6   1      109.35       95.00      1.63 o 
   0  -6   1       36.03       24.44      0.95 o 
   1  -6   1      111.82      117.35      1.84 o 
   2  -6   1        2.01        1.18      0.46 o 
   3  -6   1      265.49      249.35      3.28 o 
   4  -6   1      180.45      161.95      3.11 o 
   5  -6   1      196.71      178.55      3.54 o 
   6  -6   1       15.40       16.25      1.46 o 
   7  -6   1      111.21      103.05      3.29 o 
   8  -6   1        0.08        0.47      0.95 o 
   9  -6   1       10.36        9.89      1.53 o 
  10  -6   1        0.71       -1.44      0.90 o 
  -9  -5   1       20.13       21.08      3.61 o 
  -8  -5   1       69.66       82.09      3.89 o 
  -7  -5   1       34.29       35.84      2.10 o 
  -6  -5   1        8.30       16.84      1.77 o 
  -5  -5   1       17.41        9.97      1.25 o 
  -4  -5   1       36.89       35.07      1.70 o 
  -3  -5   1      241.52      220.40      2.83 o 
  -2  -5   1      417.45      550.53      4.89 o 
  -1  -5   1     1438.57     1529.41     10.89 o 
   0  -5   1      646.45      809.74      6.31 o 
   1  -5   1       71.36       64.32      1.27 o 
   2  -5   1       93.86      107.37      1.67 o 
   3  -5   1       15.44        7.77      0.83 o 
   4  -5   1        0.52        0.38      0.59 o 
   5  -5   1        5.17        3.42      0.88 o 
   6  -5   1        3.66        1.35      1.51 o 
   7  -5   1        8.61       14.44      1.44 o 
   8  -5   1        9.13       10.72      1.45 o 
   9  -5   1        4.03        4.76      1.24 o 
  10  -5   1        7.78        0.12      1.58 o 
  -9  -4   1        0.06        2.20      1.76 o 
  -8  -4   1        0.50        1.11      1.01 o 
  -7  -4   1        8.01        8.89      1.29 o 
  -6  -4   1       61.71       59.08      2.48 o 
  -5  -4   1        3.45        6.80      0.76 o 
  -4  -4   1     1275.02     1298.65     10.38 o 
  -3  -4   1        7.74       11.63      0.71 o 
  -2  -4   1       35.66       42.90      1.05 o 
  -1  -4   1      140.10      130.56      1.69 o 
   0  -4   1     2220.58     2115.94     14.22 o 
   1  -4   1     1245.70     1502.27     10.42 o 
   2  -4   1     1210.13     1010.40     11.45 o 
   3  -4   1       35.09       29.89      1.45 o 
   4  -4   1      100.03       85.07      2.12 o 
   5  -4   1      529.45      454.87      6.01 o 
   6  -4   1        0.03        1.23      0.77 o 
   7  -4   1        0.06        0.38      0.76 o 
   8  -4   1        7.32        4.31      1.11 o 
   9  -4   1       12.71       10.50      1.50 o 
  10  -4   1        1.50        0.62      1.65 o 
  -9  -3   1       38.58       41.80      4.22 o 
  -8  -3   1      222.81      215.09      4.74 o 
  -7  -3   1      144.00      153.24      5.32 o 
  -6  -3   1        4.33        5.51      1.07 o 
  -5  -3   1        3.28        4.65      1.16 o 
  -4  -3   1       68.81       49.05      1.34 o 
  -3  -3   1       91.76       81.11      1.48 o 
  -2  -3   1      648.34      754.13      5.85 o 
  -1  -3   1       25.13       20.49      0.64 o 
   0  -3   1     1559.86     2394.43     15.74 o 
   1  -3   1      477.51      413.56      3.41 o 
   2  -3   1       16.37       21.97      0.74 o 
   3  -3   1      248.40      229.35      3.15 o 
   4  -3   1     1342.84     1379.80     10.20 o 
   5  -3   1        0.10        0.85      0.67 o 
   6  -3   1       18.59       18.50      1.37 o 
   7  -3   1       27.75       22.10      1.56 o 
   8  -3   1        1.53        2.51      0.93 o 
   9  -3   1        9.02       12.26      1.54 o 
  10  -3   1       38.28       51.13      3.45 o 
  -9  -2   1        7.62       12.19      1.89 o 
  -8  -2   1        0.01        2.77      2.11 o 
  -7  -2   1        0.89        0.75      0.86 o 
  -6  -2   1      207.90      187.52      3.07 o 
  -5  -2   1      427.53      497.17      5.11 o 
  -4  -2   1      187.55      220.94      2.81 o 
  -3  -2   1       47.78       43.67      1.07 o 
  -2  -2   1       82.01       55.66      1.01 o 
  -1  -2   1     5709.08     6072.54     38.97 o 
   0  -2   1       46.26      137.07      2.43 o 
   1  -2   1      161.79      300.02      2.87 o 
   2  -2   1      630.57      723.59      7.94 o 
   3  -2   1     2326.13     2382.43     16.07 o 
   4  -2   1      446.73      495.05      4.57 o 
   5  -2   1      228.60      244.64      3.21 o 
   6  -2   1        6.21        4.53      0.70 o 
   7  -2   1        4.63        3.70      0.96 o 
   8  -2   1       33.78       37.80      1.99 o 
   9  -2   1        3.63        2.62      1.42 o 
  10  -2   1        1.94        0.58      1.61 o 
 -10  -1   1        2.66        3.52      1.46 o 
  -9  -1   1        0.31        0.00      1.91 o 
  -8  -1   1        7.44        9.43      1.77 o 
  -7  -1   1       28.11       28.25      1.75 o 
  -6  -1   1        7.45       10.64      0.93 o 
  -5  -1   1      331.54      350.43      5.07 o 
  -4  -1   1      121.34      147.98      2.19 o 
  -3  -1   1       10.75       20.38      0.79 o 
  -2  -1   1      919.17     1069.62      7.61 o 
  -1  -1   1    11902.38    10748.03     89.96 o 
   0  -1   1        2.66       52.51      1.13 o 
   1  -1   1     4482.86     4333.96     32.92 o 
   2  -1   1     2074.84     2564.83     16.85 o 
   3  -1   1      494.32      397.16      4.81 o 
   4  -1   1      460.70      459.30      4.38 o 
   5  -1   1       10.35        5.11      0.91 o 
   6  -1   1        1.68        0.08      0.48 o 
   7  -1   1       34.52       33.52      1.79 o 
   8  -1   1       24.32       29.60      1.85 o 
   9  -1   1        0.05        0.13      1.24 o 
  10  -1   1        2.25        1.20      1.35 o 
 -10   0   1        0.13        0.03      1.20 o 
  -9   0   1        0.78        1.24      1.87 o 
  -8   0   1       35.87       35.70      3.41 o 
  -7   0   1      135.37      150.50      3.36 o 
  -6   0   1      211.88      207.18      3.12 o 
  -5   0   1      219.13      203.55      2.87 o 
  -4   0   1        1.39        0.94      0.40 o 
  -3   0   1       34.56       20.39      0.77 o 
  -2   0   1      920.99     1076.10      7.57 o 
  -1   0   1     1625.12     1917.66     18.42 o 
   0   0   1       53.21       -0.07      0.07 o 
   1   0   1      132.47      190.60      1.87 o 
   2   0   1       14.05        8.24      0.64 o 
   3   0   1      561.91      496.37      4.36 o 
   4   0   1      202.44      192.20      2.56 o 
   5   0   1       95.40       80.21      2.05 o 
   6   0   1       59.32       43.29      1.80 o 
   7   0   1        4.43        3.51      0.77 o 
   8   0   1       23.78       20.60      1.62 o 
   9   0   1        2.03        1.06      1.18 o 
  10   0   1        0.07       -2.01      1.14 o 
 -10   1   1        1.77        0.48      1.40 o 
  -9   1   1        1.37        1.67      1.31 o 
  -8   1   1       13.27       13.91      1.99 o 
  -7   1   1        0.71        0.32      0.71 o 
  -6   1   1        0.81        0.89      0.65 o 
  -5   1   1     1287.65     1301.68     10.14 o 
  -4   1   1     1853.29     1864.18     13.23 o 
  -3   1   1     6827.51     7326.91     46.52 o 
  -2   1   1     3551.69     4354.14     28.03 o 
  -1   1   1      282.21      135.51      1.59 o 
   0   1   1      255.87      170.27      1.77 o 
   1   1   1       27.82       51.71      1.52 o 
   2   1   1      368.81      399.94      3.45 o 
   3   1   1      242.08      230.45      2.64 o 
   4   1   1      245.23      217.50      2.82 o 
   5   1   1        9.80       13.81      1.07 o 
   6   1   1       44.30       41.86      1.82 o 
   7   1   1      200.00      194.66      3.82 o 
   8   1   1       11.59       13.44      1.88 o 
   9   1   1        1.16        4.88      2.53 o 
  10   1   1       18.63       22.97      2.63 o 
 -10   2   1        0.72        0.78      1.47 o 
  -9   2   1        1.20       -1.50      1.28 o 
  -8   2   1       21.82       23.78      1.72 o 
  -7   2   1        7.94       11.03      1.23 o 
  -6   2   1      205.03      201.32      3.70 o 
  -5   2   1      203.35      224.83      2.95 o 
  -4   2   1      183.68      179.90      2.99 o 
  -3   2   1       21.29       10.27      0.59 o 
  -2   2   1     9604.83    11041.06     72.73 o 
  -1   2   1     2279.84     3122.65     20.29 o 
   0   2   1      234.43      281.86      2.46 o 
   1   2   1     1651.77     1933.10     17.73 o 
   2   2   1     1399.58     1680.74     11.56 o 
   3   2   1      805.57      778.18      6.31 o 
   4   2   1       16.10       18.75      0.92 o 
   5   2   1       30.92       39.83      1.40 o 
   6   2   1       66.81       62.60      2.14 o 
   7   2   1       11.32        9.69      1.07 o 
   8   2   1        3.33        4.14      2.11 o 
   9   2   1        5.04       12.03      3.52 o 
 -10   3   1       39.05       44.28      5.32 o 
  -9   3   1        2.87        2.71      3.21 o 
  -8   3   1        0.46       -0.24      0.76 o 
  -7   3   1       35.33       43.85      2.02 o 
  -6   3   1      177.83      209.95      4.85 o 
  -5   3   1      103.34      129.29      2.25 o 
  -4   3   1      505.52      482.73      5.53 o 
  -3   3   1      514.62      460.15      5.03 o 
  -2   3   1     4111.04     3960.58     27.94 o 
  -1   3   1       91.37      144.35      1.66 o 
   0   3   1      575.66      679.54      6.03 o 
   1   3   1      126.71      104.35      1.30 o 
   2   3   1      149.16      130.63      2.67 o 
   3   3   1        6.14        0.95      0.41 o 
   4   3   1       21.21       18.82      0.96 o 
   5   3   1       15.09       23.78      2.17 o 
   6   3   1       51.20       51.07      2.07 o 
   7   3   1        3.11        3.99      1.28 o 
   8   3   1        9.76       11.67      1.52 o 
 -10   4   1        1.41        0.44      1.69 o 
  -9   4   1        5.81        8.36      1.81 o 
  -8   4   1        4.89        1.39      0.93 o 
  -7   4   1        5.86        8.05      1.16 o 
  -6   4   1        0.10       -0.55      0.70 o 
  -5   4   1        0.49        0.25      0.61 o 
  -4   4   1      187.24      167.68      3.30 o 
  -3   4   1      161.21      147.15      2.58 o 
  -2   4   1      327.02      359.34      3.71 o 
  -1   4   1     6286.52     7011.12     44.45 o 
   0   4   1        0.72        0.41      0.37 o 
   1   4   1     1926.06     2157.79     17.11 o 
   2   4   1      172.31      156.89      3.00 o 
   3   4   1      301.47      385.18      3.95 o 
   4   4   1      147.10      153.82      2.46 o 
   5   4   1       16.77       10.96      1.16 o 
   6   4   1       11.90       11.20      1.01 o 
   7   4   1      110.35      127.97      4.01 o 
   8   4   1       26.38       25.58      2.48 o 
   9   4   1        1.16        2.73      1.85 o 
 -10   5   1        0.82       -1.67      1.40 o 
  -9   5   1        5.88        5.22      1.83 o 
  -8   5   1        2.76        3.39      1.30 o 
  -7   5   1       11.18       11.59      1.36 o 
  -6   5   1       18.30       13.88      1.58 o 
  -5   5   1      370.13      319.54      4.75 o 
  -4   5   1        0.36        1.51      0.70 o 
  -3   5   1       61.76       77.11      2.01 o 
  -2   5   1       45.94       55.36      1.48 o 
  -1   5   1      107.52       75.04      1.33 o 
   0   5   1        1.20        0.69      0.41 o 
   1   5   1       52.43       58.62      1.61 o 
   2   5   1        4.54        5.71      0.52 o 
   3   5   1      337.03      376.19      3.98 o 
   4   5   1       81.67       88.02      1.97 o 
   5   5   1        1.32        3.35      0.68 o 
   6   5   1       14.24       15.91      1.38 o 
   7   5   1       10.97       18.92      3.04 o 
   8   5   1        0.87        1.23      1.69 o 
   9   5   1        0.27       -0.39      1.16 o 
 -10   6   1        7.53        3.27      1.58 o 
  -9   6   1        5.41        9.00      1.64 o 
  -8   6   1        0.81        0.39      1.12 o 
  -7   6   1       50.18       43.09      2.17 o 
  -6   6   1        7.04        4.55      1.52 o 
  -5   6   1       31.04       29.56      1.64 o 
  -4   6   1       14.66       16.22      1.23 o 
  -3   6   1      754.89      667.97      7.40 o 
  -2   6   1      962.93      911.43      7.27 o 
  -1   6   1     2759.85     3047.12     20.43 o 
   0   6   1       14.09       27.57      1.25 o 
   1   6   1      160.63      182.49      3.07 o 
   2   6   1       40.53       53.52      1.72 o 
   3   6   1       76.07       69.73      1.56 o 
   4   6   1      103.26       78.74      2.27 o 
   5   6   1       13.74       11.35      1.37 o 
   6   6   1       13.11        7.35      1.54 o 
   7   6   1       90.76       90.79      3.98 o 
   8   6   1        0.12        0.56      1.09 o 
 -10   7   1        2.41        1.20      3.74 o 
  -9   7   1       11.47       10.14      1.80 o 
  -8   7   1        3.62        6.80      1.35 o 
  -7   7   1       10.72       11.63      1.46 o 
  -6   7   1       18.43       19.00      1.61 o 
  -5   7   1        0.02        0.03      0.85 o 
  -4   7   1       86.95       81.66      2.38 o 
  -3   7   1      120.99      112.04      1.98 o 
  -2   7   1      336.71      373.69      4.63 o 
  -1   7   1      403.29      385.67      4.84 o 
   0   7   1      871.35     1046.55      9.96 o 
   1   7   1       38.76       50.86      2.19 o 
   2   7   1       28.58       37.81      1.57 o 
   3   7   1      170.74      150.01      3.15 o 
   4   7   1      276.24      277.50      5.44 o 
   5   7   1       44.23       50.41      2.33 o 
   6   7   1        8.13        9.43      1.79 o 
   7   7   1        0.84       -0.31      1.09 o 
   8   7   1        8.82        5.43      1.67 o 
  -9   8   1       87.86       84.69      3.29 o 
  -8   8   1       68.56       75.38      2.98 o 
  -7   8   1        1.27        0.20      1.28 o 
  -6   8   1      424.53      432.96      6.44 o 
  -5   8   1       78.43       68.11      3.88 o 
  -4   8   1      174.88      166.55      3.44 o 
  -3   8   1      290.01      295.41      3.59 o 
  -2   8   1      276.65      238.38      3.52 o 
  -1   8   1        1.60        4.14      0.58 o 
   0   8   1      138.53      140.63      2.92 o 
   1   8   1        6.84       16.23      1.19 o 
   2   8   1       83.93       90.31      2.50 o 
   3   8   1        0.05        1.41      0.90 o 
   4   8   1       78.49       69.41      2.60 o 
   5   8   1        6.58       10.87      1.86 o 
   6   8   1       83.77       78.42      3.80 o 
   7   8   1        2.11        1.48      1.24 o 
  -9   9   1       39.53       51.22      2.72 o 
  -8   9   1       36.51       27.94      2.15 o 
  -7   9   1        0.11        0.14      1.11 o 
  -6   9   1       17.63       17.17      1.67 o 
  -5   9   1       57.39       39.91      2.04 o 
  -4   9   1       20.55       25.42      1.61 o 
  -3   9   1        0.02        1.78      0.78 o 
  -2   9   1       83.31       74.76      2.02 o 
  -1   9   1       26.07       31.31      1.63 o 
   0   9   1      317.37      287.44      5.58 o 
   1   9   1       73.40       78.56      5.28 o 
   2   9   1     1007.41     1004.39     12.86 o 
   3   9   1       28.16       30.09      1.78 o 
   4   9   1        2.20        3.24      1.11 o 
   5   9   1        9.10        7.93      3.28 o 
   6   9   1        1.47       -1.54      0.93 o 
   7   9   1        1.80        1.60      1.22 o 
  -9  10   1        0.03       -0.17      1.11 o 
  -8  10   1        1.01       -0.78      0.96 o 
  -7  10   1        0.26        1.88      1.46 o 
  -6  10   1       64.75       58.33      2.49 o 
  -5  10   1       22.08       22.73      1.69 o 
  -4  10   1       61.12       54.83      2.25 o 
  -3  10   1       15.98       16.96      1.35 o 
  -2  10   1       57.75       61.27      2.18 o 
  -1  10   1        5.13        5.61      1.03 o 
   0  10   1       52.12       60.30      2.26 o 
   1  10   1      222.14      192.23      4.00 o 
   2  10   1       27.70       34.69      2.36 o 
   3  10   1      202.50      187.39      4.16 o 
   4  10   1       40.31       48.10      2.27 o 
   5  10   1        3.21        4.41      1.51 o 
   6  10   1        5.20        7.80      1.79 o 
  -8  11   1       10.88       14.28      1.97 o 
  -7  11   1       20.70       22.29      2.06 o 
  -6  11   1        0.19       -0.18      2.00 o 
  -5  11   1        6.54        4.64      1.15 o 
  -4  11   1        3.08        3.32      1.29 o 
  -3  11   1       98.36       89.65      3.59 o 
  -2  11   1       25.89       29.76      2.43 o 
  -1  11   1      187.33      160.09      3.82 o 
   0  11   1      384.02      361.85      7.53 o 
   1  11   1       15.88       19.52      1.65 o 
   2  11   1       18.31       21.43      2.27 o 
   3  11   1       16.86       15.88      1.59 o 
   4  11   1       11.99        5.23      2.35 o 
   5  11   1        4.66        8.78      1.86 o 
   6  11   1        0.04        0.82      1.19 o 
  -8  12   1        2.53        5.57      1.47 o 
  -7  12   1       12.41       12.03      1.65 o 
  -6  12   1       77.30       74.55      3.70 o 
  -5  12   1       11.63       11.80      1.95 o 
  -4  12   1        1.26       -0.25      1.87 o 
  -3  12   1       77.33       59.68      3.61 o 
  -2  12   1      269.14      241.92      5.93 o 
  -1  12   1        4.15        5.95      1.13 o 
   0  12   1       77.52       85.26      2.93 o 
   1  12   1        1.73        2.39      1.00 o 
   2  12   1        7.12        7.50      1.26 o 
   3  12   1        4.72        7.36      1.27 o 
   4  12   1        9.38       10.01      1.96 o 
   5  12   1       18.46       21.23      2.64 o 
  -7  13   1       10.44        9.96      2.00 o 
  -6  13   1       31.63       30.58      2.78 o 
  -5  13   1        2.14        5.10      1.59 o 
  -4  13   1       69.05       67.36      5.35 o 
  -3  13   1       19.53       23.30      2.33 o 
  -2  13   1       69.76       71.96      6.23 o 
  -1  13   1        1.75       -0.02      0.91 o 
   0  13   1       11.50       12.09      1.52 o 
   1  13   1       98.48       90.62      3.72 o 
   2  13   1        0.65       -0.47      0.85 o 
   3  13   1        3.28        2.73      1.37 o 
   4  13   1        0.64        0.69      1.13 o 
  -6  14   1        2.91        2.36      1.58 o 
  -5  14   1       27.42       32.52      2.83 o 
  -4  14   1        6.30        9.74      1.82 o 
  -3  14   1       11.35       18.46      2.19 o 
  -2  14   1        3.17        2.53      1.67 o 
  -1  14   1       27.26       25.60      2.44 o 
   0  14   1        3.00        7.32      1.39 o 
   1  14   1       58.70       60.44      2.77 o 
   2  14   1        0.19        2.40      1.04 o 
   3  14   1       14.56       15.82      3.43 o 
  -5  15   1       26.66       28.21      2.74 o 
  -4  15   1        0.70        1.71      1.29 o 
  -3  15   1       86.87       87.57      4.04 o 
  -2  15   1       23.95       30.96      2.74 o 
  -1  15   1       92.48       89.75      4.86 o 
   0  15   1        5.52        6.34      1.38 o 
   1  15   1       11.15       13.95      1.76 o 
   1 -16   2        5.70        8.58      1.66 o 
   2 -16   2        5.67        9.60      1.85 o 
   3 -16   2       42.84       49.56      3.08 o 
  -2 -15   2       10.39       12.54      2.27 o 
  -1 -15   2       41.62       43.63      4.91 o 
   0 -15   2       25.06       28.18      2.18 o 
   1 -15   2       25.97       31.75      2.66 o 
   2 -15   2       12.15       14.70      2.05 o 
   3 -15   2       22.27       22.65      2.36 o 
   4 -15   2        0.86        0.64      1.11 o 
   5 -15   2        3.61        7.94      1.70 o 
  -3 -14   2        0.28       -1.14      1.25 o 
  -2 -14   2        3.89        4.62      1.63 o 
  -1 -14   2       31.09       35.78      2.99 o 
   0 -14   2       29.94       34.53      2.44 o 
   1 -14   2       87.65       82.98      3.64 o 
   2 -14   2        9.41       12.05      2.02 o 
   3 -14   2        6.32        5.85      1.52 o 
   4 -14   2       14.79       10.88      1.80 o 
   5 -14   2       41.16       47.12      3.08 o 
   6 -14   2        7.92        8.28      1.70 o 
  -4 -13   2        8.15       10.11      3.10 o 
  -3 -13   2        0.69       -0.76      1.13 o 
  -2 -13   2        0.82        0.91      1.21 o 
  -1 -13   2        0.16        0.47      0.89 o 
   0 -13   2        1.77       -0.40      0.78 o 
   1 -13   2       70.57       62.20      2.62 o 
   2 -13   2       28.91       26.62      2.32 o 
   3 -13   2       14.99       16.24      5.17 o 
   4 -13   2       83.01       70.65      3.41 o 
   5 -13   2       83.63       82.01      3.72 o 
   6 -13   2       17.52       25.62      4.55 o 
   7 -13   2        0.03        0.06      1.04 o 
  -5 -12   2        1.23        3.74      1.57 o 
  -4 -12   2       17.88       23.84      2.68 o 
  -3 -12   2       10.04       10.50      1.91 o 
  -2 -12   2        0.19        1.04      1.15 o 
  -1 -12   2        7.38       13.10      1.47 o 
   0 -12   2      103.16      106.60      3.19 o 
   1 -12   2       26.55       31.29      1.95 o 
   2 -12   2      359.40      335.40      6.89 o 
   3 -12   2       50.58       45.50      2.71 o 
   4 -12   2      109.42      106.52      3.95 o 
   5 -12   2        9.20       11.80      1.43 o 
   6 -12   2        0.20       -1.80      0.90 o 
   7 -12   2       39.91       46.00      2.58 o 
   8 -12   2        7.73        9.21      2.84 o 
  -6 -11   2        5.41        5.88      2.62 o 
  -5 -11   2        1.58        0.67      1.14 o 
  -4 -11   2        1.21       -0.02      1.12 o 
  -3 -11   2       85.78       83.03      3.85 o 
  -2 -11   2      919.86      908.38     13.14 o 
  -1 -11   2      389.08      394.84      6.10 o 
   0 -11   2       18.13       16.80      1.64 o 
   1 -11   2        9.60        9.59      1.23 o 
   2 -11   2      227.83      207.32      5.52 o 
   3 -11   2       56.21       44.67      2.38 o 
   4 -11   2       31.77       31.28      1.84 o 
   5 -11   2       16.56       19.61      1.66 o 
   6 -11   2       13.45       16.41      1.66 o 
   7 -11   2        0.44        2.36      1.12 o 
   8 -11   2       13.40       15.75      1.87 o 
  -6 -10   2        0.01        0.43      1.00 o 
  -5 -10   2        0.28        0.84      1.21 o 
  -4 -10   2       14.54       11.46      1.93 o 
  -3 -10   2        0.82        4.57      1.53 o 
  -2 -10   2      130.34      111.88      3.05 o 
  -1 -10   2        2.93        6.76      1.12 o 
   0 -10   2      540.18      499.95      9.31 o 
   1 -10   2      119.72      104.72      2.74 o 
   2 -10   2      303.58      286.03      3.85 o 
   3 -10   2       62.68       61.97      2.16 o 
   4 -10   2      121.35      109.83      2.97 o 
   5 -10   2      220.87      208.16      4.74 o 
   6 -10   2      106.37      104.94      3.21 o 
   7 -10   2        2.67        1.96      1.16 o 
   8 -10   2        0.02        0.50      1.07 o 
   9 -10   2        0.07       -0.30      1.03 o 
  -7  -9   2        0.85        0.96      1.19 o 
  -6  -9   2        0.16       -0.92      1.03 o 
  -5  -9   2        8.11        3.02      1.34 o 
  -4  -9   2      532.51      545.00      9.89 o 
  -3  -9   2      119.15      113.76      3.03 o 
  -2  -9   2        0.10        5.07      0.95 o 
  -1  -9   2       20.71       23.70      2.12 o 
   0  -9   2       88.24       88.05      3.31 o 
   1  -9   2        3.52        3.82      0.69 o 
   2  -9   2        0.13        1.12      0.59 o 
   3  -9   2       16.38       20.56      1.14 o 
   4  -9   2       18.74       14.92      1.35 o 
   5  -9   2       16.02       16.72      1.51 o 
   6  -9   2       28.36       33.20      3.06 o 
   7  -9   2       63.78       56.53      3.13 o 
   8  -9   2        6.68        5.69      1.37 o 
   9  -9   2        0.07       -0.46      1.05 o 
  -8  -8   2        0.06        0.14      1.52 o 
  -7  -8   2        1.14       -1.21      1.36 o 
  -6  -8   2        2.72        2.68      1.65 o 
  -5  -8   2        5.57        9.62      1.77 o 
  -4  -8   2      315.99      292.81      6.65 o 
  -3  -8   2       20.57       16.58      1.28 o 
  -2  -8   2      371.18      360.33      5.02 o 
  -1  -8   2      341.68      315.20      3.83 o 
   0  -8   2     1494.56     1624.83     12.19 o 
   1  -8   2      410.05      439.80      4.72 o 
   2  -8   2     1463.54     1478.56     11.32 o 
   3  -8   2        1.09        0.98      0.62 o 
   4  -8   2      317.28      301.64      4.67 o 
   5  -8   2       75.58       84.10      2.62 o 
   6  -8   2        1.48        5.81      1.21 o 
   7  -8   2       10.03       14.57      1.63 o 
   8  -8   2        1.31        0.12      1.27 o 
   9  -8   2        2.67        4.64      1.33 o 
  -8  -7   2        4.84        4.23      1.67 o 
  -7  -7   2        8.69        7.67      1.65 o 
  -6  -7   2       10.59       15.19      2.07 o 
  -5  -7   2       47.67       44.66      2.76 o 
  -4  -7   2       51.57       66.34      2.25 o 
  -3  -7   2        3.81        0.53      0.47 o 
  -2  -7   2      499.50      531.48      5.15 o 
  -1  -7   2       35.39       28.50      1.08 o 
   0  -7   2     1049.88     1124.95     13.99 o 
   1  -7   2      170.46      155.07      2.35 o 
   2  -7   2     1073.53     1019.36      8.19 o 
   3  -7   2      433.39      382.94      4.65 o 
   4  -7   2      507.11      455.75      5.84 o 
   5  -7   2        1.52        4.78      0.96 o 
   6  -7   2        0.01        0.32      3.21 o 
   7  -7   2       68.63       76.89      2.79 o 
   8  -7   2        7.76        7.19      2.28 o 
   9  -7   2        3.18        1.41      1.10 o 
  -8  -6   2       11.18       10.66      1.91 o 
  -7  -6   2       12.14        9.34      1.78 o 
  -6  -6   2       39.65       43.23      2.61 o 
  -5  -6   2       72.99       54.81      2.54 o 
  -4  -6   2        7.77        4.80      0.67 o 
  -3  -6   2        0.10        3.05      0.55 o 
  -2  -6   2       87.53      101.90      1.81 o 
  -1  -6   2       38.69       53.78      1.47 o 
   0  -6   2       42.91       31.22      1.03 o 
   1  -6   2      174.23      167.34      2.28 o 
   2  -6   2      956.77      985.97      7.75 o 
   3  -6   2        5.15        4.83      0.62 o 
   4  -6   2       23.63       21.25      1.31 o 
   5  -6   2       63.79       66.68      2.23 o 
   6  -6   2        0.57        2.23      0.99 o 
   7  -6   2       11.70       14.53      1.54 o 
   8  -6   2       12.27       14.91      1.62 o 
   9  -6   2        0.01        1.65      1.04 o 
  10  -6   2        5.55        8.23      1.78 o 
  -9  -5   2       10.38       10.91      2.95 o 
  -8  -5   2        4.18        3.68      1.49 o 
  -7  -5   2        5.23        1.75      1.01 o 
  -6  -5   2      110.77      108.72      3.09 o 
  -5  -5   2       48.35       39.64      1.84 o 
  -4  -5   2       39.88       36.93      1.24 o 
  -3  -5   2       90.61      102.64      1.85 o 
  -2  -5   2       42.62       37.10      1.09 o 
  -1  -5   2      102.95       99.93      1.62 o 
   0  -5   2      104.60      128.05      1.83 o 
   1  -5   2     3411.99     3602.57     23.65 o 
   2  -5   2      306.42      346.70      3.46 o 
   3  -5   2       81.59      105.89      1.73 o 
   4  -5   2       30.64       34.79      2.53 o 
   5  -5   2      147.61      186.38      3.50 o 
   6  -5   2       13.12       15.99      1.56 o 
   7  -5   2       91.43       91.05      2.82 o 
   8  -5   2        1.62        1.00      1.00 o 
   9  -5   2        0.54       -1.26      0.98 o 
  10  -5   2        0.08        0.97      1.23 o 
  -9  -4   2       16.35       12.30      2.15 o 
  -8  -4   2       11.75       13.06      1.85 o 
  -7  -4   2       20.45       26.29      1.88 o 
  -6  -4   2        0.93        0.85      0.81 o 
  -5  -4   2       14.40       10.90      1.14 o 
  -4  -4   2     1249.07     1421.71     10.87 o 
  -3  -4   2        0.38        0.24      0.38 o 
  -2  -4   2      605.78      716.19      5.79 o 
  -1  -4   2        4.97        3.11      0.40 o 
   0  -4   2       29.79        8.42      0.53 o 
   1  -4   2       56.24       25.27      1.44 o 
   2  -4   2      422.51      378.52      4.01 o 
   3  -4   2       47.45       71.32      1.38 o 
   4  -4   2       56.93       59.74      1.31 o 
   5  -4   2      176.33      178.85      2.52 o 
   6  -4   2       18.40       19.33      1.43 o 
   7  -4   2        0.47       -0.24      0.77 o 
   8  -4   2       54.99       48.03      2.28 o 
   9  -4   2       18.77       19.54      1.80 o 
  10  -4   2        7.30        6.10      1.69 o 
  -9  -3   2        6.45        6.94      3.23 o 
  -8  -3   2      205.83      223.51      4.88 o 
  -7  -3   2       29.15       29.02      1.92 o 
  -6  -3   2       13.12       16.37      2.06 o 
  -5  -3   2      114.05      117.63      2.50 o 
  -4  -3   2        8.92        7.62      0.64 o 
  -3  -3   2      183.03      158.51      2.09 o 
  -2  -3   2        8.77       13.46      0.60 o 
  -1  -3   2     3882.08     4125.87     26.59 o 
   0  -3   2        1.53        7.38      0.45 o 
   1  -3   2     4426.41     5292.42     33.73 o 
   2  -3   2     1086.55     1171.02      9.60 o 
   3  -3   2      512.18      586.25      4.93 o 
   4  -3   2       79.61      103.63      1.77 o 
   5  -3   2      204.65      204.67      2.80 o 
   6  -3   2      104.45      104.43      3.34 o 
   7  -3   2      124.06      108.66      2.98 o 
   8  -3   2       35.85       33.17      2.01 o 
   9  -3   2        2.76        3.85      1.13 o 
  10  -3   2        0.33       -0.70      1.72 o 
  -9  -2   2       23.05       32.19      5.74 o 
  -8  -2   2       27.07       30.55      2.57 o 
  -7  -2   2       50.66       52.14      3.26 o 
  -6  -2   2        0.96        0.36      0.75 o 
  -5  -2   2        6.23        5.52      0.68 o 
  -4  -2   2      404.38      471.28      4.53 o 
  -3  -2   2      932.72      850.65      6.64 o 
  -2  -2   2      333.29      343.21      3.43 o 
  -1  -2   2        3.73       31.99      0.70 o 
   0  -2   2     7361.76     7886.23     51.02 o 
   1  -2   2      175.87       60.05      0.97 o 
   2  -2   2    26251.42    27705.74    277.02 o 
   3  -2   2     2951.15     2989.48     19.86 o 
   4  -2   2      251.68      230.69      2.80 o 
   5  -2   2      664.07      604.76      5.71 o 
   6  -2   2        0.55        1.31      0.59 o 
   7  -2   2       92.43       91.57      2.70 o 
   8  -2   2        2.88        4.32      1.09 o 
   9  -2   2        0.09        0.56      0.88 o 
  10  -2   2        1.48        2.11      2.07 o 
 -10  -1   2        2.89        0.11      1.25 o 
  -9  -1   2        3.43        2.76      1.78 o 
  -8  -1   2       29.44       28.40      2.47 o 
  -7  -1   2       20.61       21.51      1.61 o 
  -6  -1   2       39.98       38.05      1.47 o 
  -5  -1   2       11.40        7.39      0.73 o 
  -4  -1   2      196.86      150.23      2.19 o 
  -3  -1   2      636.20      731.78      8.70 o 
  -2  -1   2      813.52     1060.71     11.77 o 
  -1  -1   2     8407.17    10625.91     80.52 o 
   0  -1   2      152.97       56.22      0.93 o 
   1  -1   2     1045.66     1320.55     10.44 o 
   2  -1   2    13823.35    13628.91    214.64 o 
   3  -1   2      980.01      995.24      7.53 o 
   4  -1   2       33.37       39.74      1.16 o 
   5  -1   2      253.19      256.02      3.31 o 
   6  -1   2       48.68       63.57      1.80 o 
   7  -1   2        4.99        3.76      0.97 o 
   8  -1   2       96.83       85.13      2.82 o 
   9  -1   2        0.00        0.36      0.91 o 
  10  -1   2        0.09       -2.24      1.58 o 
 -10   0   2        2.86       -1.70      1.87 o 
  -9   0   2        1.22        1.61      1.31 o 
  -8   0   2        4.84        7.33      2.02 o 
  -7   0   2       51.27       50.97      2.77 o 
  -6   0   2       25.11       23.01      1.41 o 
  -5   0   2      179.82      176.38      2.64 o 
  -4   0   2      372.10      425.37      4.69 o 
  -3   0   2      100.23      109.88      1.62 o 
  -2   0   2     4897.77     4945.59     33.08 o 
  -1   0   2     3574.77     3236.32     21.10 o 
   0   0   2      203.32      173.36      2.72 o 
   1   0   2     7655.23     8004.62     82.78 o 
   2   0   2    10984.96    12235.58     78.23 o 
   3   0   2      250.77      199.82      2.41 o 
   4   0   2      116.69       85.30      1.69 o 
   5   0   2      116.24      106.02      2.40 o 
   6   0   2      299.99      286.44      3.88 o 
   7   0   2       16.45       18.52      1.23 o 
   8   0   2        1.37        2.50      0.99 o 
   9   0   2       42.58       41.24      2.92 o 
  10   0   2        0.27        2.11      2.20 o 
 -10   1   2        0.35       -0.17      1.72 o 
  -9   1   2       10.69       11.34      2.06 o 
  -8   1   2       67.50       66.59      3.37 o 
  -7   1   2       24.61       29.16      1.68 o 
  -6   1   2       31.52       38.10      1.39 o 
  -5   1   2        4.37        7.16      0.71 o 
  -4   1   2      610.00      624.91      5.48 o 
  -3   1   2     2311.52     2413.97     18.63 o 
  -2   1   2    17242.96    17598.10    161.89 o 
  -1   1   2    12232.24    10769.70     69.91 o 
   0   1   2      552.06      603.65      5.08 o 
   1   1   2     2539.64     2375.07     17.88 o 
   2   1   2     1661.76     2017.19     13.62 o 
   3   1   2     1406.26     1308.64      9.61 o 
   4   1   2      297.62      271.67      3.27 o 
   5   1   2      789.61      886.48      7.77 o 
   6   1   2       31.11       27.24      1.34 o 
   7   1   2        0.04        0.43      0.77 o 
   8   1   2       63.90       68.94      2.54 o 
   9   1   2       30.45       42.62      8.14 o 
  10   1   2       10.19       13.42      3.08 o 
 -10   2   2       20.84       19.04      2.56 o 
  -9   2   2        2.07       -1.19      1.12 o 
  -8   2   2       12.99        6.83      1.68 o 
  -7   2   2       58.28       69.66      2.58 o 
  -6   2   2        8.63        6.76      0.96 o 
  -5   2   2       22.04       30.11      1.18 o 
  -4   2   2      877.49      920.04      8.29 o 
  -3   2   2       38.06       24.59      0.92 o 
  -2   2   2     4449.03     4950.34     31.76 o 
  -1   2   2     2690.10     2605.21     17.03 o 
   0   2   2     4549.86     5652.93     38.83 o 
   1   2   2      207.58      183.14      1.88 o 
   2   2   2     2719.53     3568.57     23.28 o 
   3   2   2       19.61       13.03      0.69 o 
   4   2   2      709.11      716.14      6.36 o 
   5   2   2        6.64        7.58      0.81 o 
   6   2   2      137.93      155.27      2.86 o 
   7   2   2        7.85        9.28      1.07 o 
   8   2   2       45.10       62.80      3.52 o 
   9   2   2       84.98       89.06      9.26 o 
 -10   3   2        3.34        3.28      1.67 o 
  -9   3   2       21.70       18.81      2.41 o 
  -8   3   2      127.78      119.54      4.43 o 
  -7   3   2       22.66       20.38      1.96 o 
  -6   3   2        5.84        4.20      0.85 o 
  -5   3   2        5.25        1.64      0.54 o 
  -4   3   2      275.57      272.71      3.40 o 
  -3   3   2      327.60      399.87      3.70 o 
  -2   3   2      755.83      646.15      5.15 o 
  -1   3   2     4100.51     4823.54     30.90 o 
   0   3   2     3887.23     3453.59     23.04 o 
   1   3   2      110.11      159.48      2.33 o 
   2   3   2        7.88       10.98      0.78 o 
   3   3   2      353.57      404.60      4.02 o 
   4   3   2        1.13        2.32      0.53 o 
   5   3   2      304.74      370.25      5.24 o 
   6   3   2       32.18       35.94      1.87 o 
   7   3   2       12.39       13.73      2.66 o 
   8   3   2        4.87        5.99      1.27 o 
 -10   4   2       14.40       10.07      2.14 o 
  -9   4   2       10.92        8.79      1.94 o 
  -8   4   2       18.21       28.63      1.91 o 
  -7   4   2        7.04        9.10      1.23 o 
  -6   4   2      274.95      286.16      6.22 o 
  -5   4   2      106.04       97.58      2.51 o 
  -4   4   2      303.79      308.04      4.76 o 
  -3   4   2      803.85      931.51      7.26 o 
  -2   4   2      609.01      717.78      6.14 o 
  -1   4   2        0.29        4.68      0.45 o 
   0   4   2     3334.63     3690.06     27.89 o 
   1   4   2      117.03      104.33      2.00 o 
   2   4   2      171.24      108.82      2.16 o 
   3   4   2        1.71        1.84      0.63 o 
   4   4   2      445.87      438.81      4.64 o 
   5   4   2       39.87       41.43      1.47 o 
   6   4   2       29.58       32.24      1.46 o 
   7   4   2        5.67       12.30      1.33 o 
   8   4   2        2.03        0.71      1.25 o 
   9   4   2        1.64       -1.76      1.32 o 
 -10   5   2        3.28        3.32      1.70 o 
  -9   5   2        2.41        1.81      3.10 o 
  -8   5   2        0.00       -0.28      0.88 o 
  -7   5   2       27.27       25.69      1.78 o 
  -6   5   2       50.53       48.58      2.07 o 
  -5   5   2       12.40       17.06      1.33 o 
  -4   5   2      490.92      510.89      6.10 o 
  -3   5   2       56.82       63.86      1.34 o 
  -2   5   2     4293.55     4256.83     27.86 o 
  -1   5   2     2966.67     3316.37     23.19 o 
   0   5   2      338.73      263.43      3.73 o 
   1   5   2     2268.71     2797.24     22.10 o 
   2   5   2       58.13       52.91      1.60 o 
   3   5   2       46.86       43.58      1.35 o 
   4   5   2      139.38      117.53      2.19 o 
   5   5   2        1.58        1.62      0.71 o 
   6   5   2       94.60       71.31      2.43 o 
   7   5   2      125.07      126.46      4.50 o 
   8   5   2        1.67       -0.90      1.00 o 
   9   5   2        0.20       -1.06      1.15 o 
 -10   6   2        5.13        6.80      3.74 o 
  -9   6   2       15.55       15.34      1.71 o 
  -8   6   2        6.07        4.42      1.66 o 
  -7   6   2        0.09       -1.26      0.88 o 
  -6   6   2       10.04        7.06      1.16 o 
  -5   6   2        0.57        2.20      0.84 o 
  -4   6   2       62.21       49.49      2.20 o 
  -3   6   2      689.41      625.08      5.57 o 
  -2   6   2      826.12      892.22      7.22 o 
  -1   6   2     1837.86     2178.21     18.74 o 
   0   6   2     1050.22     1148.11     10.49 o 
   1   6   2      104.99      152.40      3.22 o 
   2   6   2      191.57      223.24      3.63 o 
   3   6   2        5.91        5.82      1.12 o 
   4   6   2       15.88       11.24      1.13 o 
   5   6   2       44.93       37.35      1.85 o 
   6   6   2       82.81       80.65      3.12 o 
   7   6   2        0.84        0.82      2.05 o 
   8   6   2        3.65        6.20      1.59 o 
  -9   7   2        5.03        4.97      1.25 o 
  -8   7   2        3.05        4.74      1.28 o 
  -7   7   2        8.21        7.44      1.31 o 
  -6   7   2       91.92       88.47      2.85 o 
  -5   7   2      140.70      142.65      3.32 o 
  -4   7   2      797.20      803.61     11.10 o 
  -3   7   2       36.29       38.84      1.24 o 
  -2   7   2       13.51       19.74      0.94 o 
  -1   7   2      136.66      134.11      2.27 o 
   0   7   2       31.34       39.28      1.55 o 
   1   7   2      571.49      579.72      6.97 o 
   2   7   2       98.47       99.49      3.57 o 
   3   7   2      114.39      105.11      2.68 o 
   4   7   2      171.98      156.62      3.47 o 
   5   7   2      168.90      134.73      3.34 o 
   6   7   2       19.91       28.05      2.52 o 
   7   7   2        0.77        1.93      1.26 o 
   8   7   2        0.12       -0.91      1.76 o 
  -9   8   2        4.21        3.95      1.29 o 
  -8   8   2       22.66       28.00      2.11 o 
  -7   8   2        2.30        4.48      1.20 o 
  -6   8   2       38.26       35.31      2.16 o 
  -5   8   2      175.24      145.19      3.43 o 
  -4   8   2       14.52       11.58      2.38 o 
  -3   8   2        2.12        0.27      0.48 o 
  -2   8   2      324.64      312.49      3.79 o 
  -1   8   2      229.26      246.80      3.06 o 
   0   8   2      358.40      338.70      6.56 o 
   1   8   2        0.30        0.81      0.88 o 
   2   8   2      221.61      211.79      3.95 o 
   3   8   2       13.50        9.00      1.14 o 
   4   8   2       70.15       67.13      2.41 o 
   5   8   2      106.91      116.22      3.81 o 
   6   8   2       74.43       65.99      3.53 o 
   7   8   2        3.90        1.68      1.56 o 
  -9   9   2        6.69        4.45      1.36 o 
  -8   9   2        0.23       -0.60      0.91 o 
  -7   9   2        1.95        4.89      1.19 o 
  -6   9   2       23.96       28.03      1.91 o 
  -5   9   2       94.37      101.40      2.96 o 
  -4   9   2      186.99      190.04      3.81 o 
  -3   9   2       88.93       76.44      2.31 o 
  -2   9   2        5.65        6.40      0.91 o 
  -1   9   2      287.15      324.26      4.87 o 
   0   9   2       32.30       20.61      2.40 o 
   1   9   2      652.27      659.00      7.93 o 
   2   9   2        9.83       10.30      1.21 o 
   3   9   2        5.33        4.42      1.00 o 
   4   9   2       13.91       11.26      1.67 o 
   5   9   2      117.01      124.86      5.83 o 
   6   9   2        4.21        2.35      1.36 o 
   7   9   2        3.04        6.74      1.85 o 
  -9  10   2        1.74        4.77      2.51 o 
  -8  10   2        8.73       11.60      1.65 o 
  -7  10   2        3.52        2.88      1.15 o 
  -6  10   2        9.35       10.62      1.47 o 
  -5  10   2        0.17        0.85      1.44 o 
  -4  10   2       69.89       78.23      2.76 o 
  -3  10   2      249.57      229.24      7.52 o 
  -2  10   2      197.53      183.72      4.74 o 
  -1  10   2      367.68      363.06      5.48 o 
   0  10   2       79.69       78.27      2.55 o 
   1  10   2      181.06      179.72      3.90 o 
   2  10   2      687.54      700.88      8.76 o 
   3  10   2      123.94      124.04      7.66 o 
   4  10   2        3.14        8.09      1.27 o 
   5  10   2        2.09        1.20      1.34 o 
   6  10   2        2.26        4.41      1.51 o 
  -8  11   2        0.92        1.00      1.03 o 
  -7  11   2       16.33       20.83      2.13 o 
  -6  11   2       12.28       12.40      1.56 o 
  -5  11   2       28.73       33.02      4.93 o 
  -4  11   2       41.27       39.53      2.68 o 
  -3  11   2        9.27        6.44      1.69 o 
  -2  11   2       28.96       22.94      1.65 o 
  -1  11   2       92.20      100.30      3.68 o 
   0  11   2       70.91       73.96      3.28 o 
   1  11   2       14.47        6.68      1.42 o 
   2  11   2        1.77        0.20      0.83 o 
   3  11   2        2.64        5.18      1.13 o 
   4  11   2        0.01       -1.00      0.72 o 
   5  11   2       13.50       10.57      2.01 o 
  -7  12   2       13.12       18.46      3.98 o 
  -6  12   2        0.00        1.49      2.05 o 
  -5  12   2       76.60       79.38      3.71 o 
  -4  12   2       86.50       75.62      7.57 o 
  -3  12   2      165.67      151.56      4.77 o 
  -2  12   2       50.96       52.92      2.96 o 
  -1  12   2       10.91       10.70      1.39 o 
   0  12   2      137.08      123.88      3.49 o 
   1  12   2        8.83        7.38      1.24 o 
   2  12   2        9.84        5.38      1.56 o 
   3  12   2        1.86        0.06      1.06 o 
   4  12   2        0.00        1.21      1.24 o 
   5  12   2        0.31        0.33      1.21 o 
  -7  13   2        0.28        1.18      1.29 o 
  -6  13   2        5.68       10.43      2.49 o 
  -5  13   2       24.83       25.30      2.55 o 
  -4  13   2        2.70        2.24      1.47 o 
  -3  13   2        0.05        2.29      1.20 o 
  -2  13   2       29.21       34.67      2.75 o 
  -1  13   2       24.88       29.41      2.04 o 
   0  13   2       36.69       43.54      2.30 o 
   1  13   2       44.87       42.85      2.35 o 
   2  13   2        7.98       14.00      1.68 o 
   3  13   2        1.49        0.48      0.91 o 
   4  13   2        0.03        0.48      1.13 o 
  -6  14   2        4.12        4.98      1.67 o 
  -5  14   2        9.97       13.19      2.13 o 
  -4  14   2        0.01       -0.40      0.98 o 
  -3  14   2        5.53        3.77      1.94 o 
  -2  14   2      101.38       99.33      4.15 o 
  -1  14   2        0.64       -0.63      3.01 o 
   0  14   2       42.93       51.69      2.74 o 
   1  14   2        6.06        7.27      1.37 o 
   2  14   2       17.97       23.01      2.06 o 
  -4  15   2       28.70       31.34      3.65 o 
  -3  15   2       15.80       17.94      5.43 o 
  -2  15   2       78.77       72.17      3.73 o 
  -1  15   2        8.67       10.54      1.86 o 
   0  15   2       32.51       35.90      2.43 o 
   1  15   2       10.82       15.51      1.82 o 
   1 -16   3       11.56       15.40      1.99 o 
   2 -16   3       29.97       34.94      2.85 o 
   3 -16   3        4.95        5.29      1.45 o 
  -2 -15   3        2.78        2.26      1.36 o 
  -1 -15   3        0.46        0.40      1.80 o 
   0 -15   3       85.04       91.77      3.38 o 
   1 -15   3        5.89        3.27      1.27 o 
   2 -15   3       89.62       90.89      3.95 o 
   3 -15   3        5.78        8.69      1.65 o 
   4 -15   3        0.00        0.40      0.99 o 
   5 -15   3        1.64        6.10      1.39 o 
  -3 -14   3        2.59        1.41      1.80 o 
  -2 -14   3        5.48        6.11      2.13 o 
  -1 -14   3        0.37       -1.67      0.83 o 
   0 -14   3        2.04       -1.68      1.14 o 
   1 -14   3        1.74        1.22      1.11 o 
   2 -14   3       19.44       18.94      2.13 o 
   3 -14   3       30.77       30.42      2.55 o 
   4 -14   3        0.76       -0.05      1.43 o 
   5 -14   3       17.59       15.56      2.04 o 
   6 -14   3        5.88        5.41      1.52 o 
  -4 -13   3       13.78       12.57      2.23 o 
  -3 -13   3       11.91       16.10      3.12 o 
  -2 -13   3       11.03       25.61      2.61 o 
  -1 -13   3        0.01       -0.07      1.03 o 
   0 -13   3        0.21        0.30      0.86 o 
   1 -13   3       12.79       11.48      1.47 o 
   2 -13   3       32.25       33.88      2.52 o 
   3 -13   3      285.70      274.62      6.47 o 
   4 -13   3      121.62      124.38      6.03 o 
   5 -13   3        0.85        2.07      1.83 o 
   6 -13   3        6.97        9.03      1.45 o 
   7 -13   3        5.73        7.58      1.48 o 
  -5 -12   3        3.21        0.32      1.34 o 
  -4 -12   3        3.28        7.70      1.82 o 
  -3 -12   3       21.81       20.83      2.50 o 
  -2 -12   3        1.30        2.46      1.23 o 
  -1 -12   3       27.15       19.09      2.10 o 
   0 -12   3      182.91      189.92      4.18 o 
   1 -12   3       25.26       16.89      1.57 o 
   2 -12   3      302.72      279.05      6.16 o 
   3 -12   3       10.72       10.91      1.70 o 
   4 -12   3       36.08       36.74      2.04 o 
   5 -12   3        0.97        1.67      1.00 o 
   6 -12   3       31.28       31.06      2.20 o 
   7 -12   3        0.00        1.31      1.09 o 
   8 -12   3        0.61        1.38      1.20 o 
  -6 -11   3        7.22       11.21      2.33 o 
  -5 -11   3        0.00        2.14      1.18 o 
  -4 -11   3        0.80        1.52      1.21 o 
  -3 -11   3       58.71       64.65      3.53 o 
  -2 -11   3      291.33      256.45      9.09 o 
  -1 -11   3      146.78      149.23      3.64 o 
   0 -11   3      515.11      484.39      6.75 o 
   1 -11   3      168.17      180.19      3.83 o 
   2 -11   3      415.08      397.25      7.53 o 
   3 -11   3        2.80        2.83      0.93 o 
   4 -11   3       65.90       63.22      2.55 o 
   5 -11   3       12.10       14.23      1.48 o 
   6 -11   3        2.24        2.66      1.08 o 
   7 -11   3        0.00       -0.58      0.86 o 
   8 -11   3        6.30        3.82      1.26 o 
  -6 -10   3       15.60       13.14      3.98 o 
  -5 -10   3       30.05       23.30      2.60 o 
  -4 -10   3        1.63        2.78      1.28 o 
  -3 -10   3       19.11       15.14      2.08 o 
  -2 -10   3       13.63        7.24      1.20 o 
  -1 -10   3       14.42       15.54      2.26 o 
   0 -10   3       10.82       12.05      1.26 o 
   1 -10   3      420.78      391.85      4.69 o 
   2 -10   3       10.74       11.65      1.19 o 
   3 -10   3       15.06       11.82      1.24 o 
   4 -10   3        6.73        5.63      1.08 o 
   5 -10   3       73.62       80.48      2.73 o 
   6 -10   3        6.94        7.79      1.38 o 
   7 -10   3        1.94        2.27      1.52 o 
   8 -10   3       22.47       22.25      2.01 o 
   9 -10   3        2.37        3.09      3.17 o 
  -7  -9   3        8.97        5.21      1.57 o 
  -6  -9   3        1.77       -0.46      1.15 o 
  -5  -9   3       58.37       52.10      3.16 o 
  -4  -9   3        2.80       -0.33      1.12 o 
  -3  -9   3      235.63      223.92      5.75 o 
  -2  -9   3       23.30       26.14      1.57 o 
  -1  -9   3        0.95        0.25      0.54 o 
   0  -9   3        9.68       11.37      0.92 o 
   1  -9   3      212.45      236.32      3.92 o 
   2  -9   3        7.00        7.86      0.87 o 
   3  -9   3       15.68       26.53      1.57 o 
   4  -9   3       11.03       11.57      1.24 o 
   5  -9   3       25.12       31.38      1.86 o 
   6  -9   3      151.66      149.20      4.04 o 
   7  -9   3       52.50       60.61      2.67 o 
   8  -9   3        3.12        1.01      1.14 o 
   9  -9   3       18.32       17.30      4.25 o 
  -8  -8   3        1.63       -1.04      1.34 o 
  -7  -8   3        4.62        5.24      1.62 o 
  -6  -8   3       19.90       13.35      2.64 o 
  -5  -8   3       11.56        9.55      3.01 o 
  -4  -8   3       56.24       46.72      3.63 o 
  -3  -8   3        9.49        8.15      1.02 o 
  -2  -8   3       60.46       66.38      1.70 o 
  -1  -8   3      544.67      538.64      5.33 o 
   0  -8   3      291.76      299.93      5.46 o 
   1  -8   3      298.72      297.26      3.66 o 
   2  -8   3        4.49        4.24      0.71 o 
   3  -8   3      857.37      865.49      7.57 o 
   4  -8   3        0.03        1.42      0.80 o 
   5  -8   3      301.12      259.53      4.56 o 
   6  -8   3       84.43       74.19      2.68 o 
   7  -8   3        0.25        0.29      1.03 o 
   8  -8   3        7.84        6.56      1.38 o 
   9  -8   3        2.68        4.58      1.57 o 
  -8  -7   3        0.08        0.45      1.26 o 
  -7  -7   3        1.38        1.87      1.63 o 
  -6  -7   3       27.64       24.25      2.40 o 
  -5  -7   3      131.84      119.60      5.45 o 
  -4  -7   3       32.27       40.09      1.84 o 
  -3  -7   3       16.19       24.46      1.12 o 
  -2  -7   3      190.17      209.19      4.92 o 
  -1  -7   3       44.07       24.82      1.05 o 
   0  -7   3       67.64       79.59      1.73 o 
   1  -7   3     1282.18     1444.60     10.89 o 
   2  -7   3        1.36        0.56      0.51 o 
   3  -7   3        0.90        0.95      0.60 o 
   4  -7   3       66.46       70.51      2.87 o 
   5  -7   3        0.35        2.38      0.89 o 
   6  -7   3       15.79       12.28      1.49 o 
   7  -7   3        7.31        6.49      1.94 o 
   8  -7   3       16.96       20.77      1.84 o 
   9  -7   3        0.00        0.87      1.19 o 
  -8  -6   3        0.36        0.36      1.15 o 
  -7  -6   3       50.09       48.87      4.73 o 
  -6  -6   3        2.16        5.93      1.21 o 
  -5  -6   3       12.61       15.61      1.40 o 
  -4  -6   3      258.32      268.13      4.42 o 
  -3  -6   3       11.25       17.11      1.16 o 
  -2  -6   3      719.80      728.62      6.30 o 
  -1  -6   3      327.84      485.11      4.96 o 
   0  -6   3     1189.92     1235.55      9.36 o 
   1  -6   3      296.29      298.68      3.31 o 
   2  -6   3      448.13      505.33      4.74 o 
   3  -6   3       43.96       38.55      1.30 o 
   4  -6   3      627.06      638.64      5.83 o 
   5  -6   3       27.37       30.14      1.64 o 
   6  -6   3       49.33       48.27      2.11 o 
   7  -6   3        0.36        0.29      0.89 o 
   8  -6   3       37.29       41.33      2.74 o 
   9  -6   3        0.84        2.00      1.56 o 
  10  -6   3        1.66        6.17      1.58 o 
  -9  -5   3        3.20        1.58      1.80 o 
  -8  -5   3        6.71        9.86      1.88 o 
  -7  -5   3        1.87        2.17      1.15 o 
  -6  -5   3       83.69       87.50      3.80 o 
  -5  -5   3      235.59      229.31      4.27 o 
  -4  -5   3      321.58      331.93      6.05 o 
  -3  -5   3      126.68      138.19      2.41 o 
  -2  -5   3       27.75       27.46      0.98 o 
  -1  -5   3       47.85       40.02      1.11 o 
   0  -5   3       61.19       58.56      1.28 o 
   1  -5   3        6.03       19.12      0.84 o 
   2  -5   3       39.36       21.03      0.90 o 
   3  -5   3      134.32      125.54      2.00 o 
   4  -5   3        5.49        3.77      0.83 o 
   5  -5   3      114.33      132.49      9.94 o 
   6  -5   3        0.49       -0.18      0.77 o 
   7  -5   3        0.44        1.25      0.92 o 
   8  -5   3        0.33        0.26      1.29 o 
   9  -5   3        7.35       12.72      2.60 o 
  10  -5   3        1.74       -0.27      1.13 o 
  -9  -4   3        5.26        5.83      1.71 o 
  -8  -4   3        0.04       -0.74      0.98 o 
  -7  -4   3       25.29       25.92      1.92 o 
  -6  -4   3        6.21        3.54      1.01 o 
  -5  -4   3        7.32       12.86      1.23 o 
  -4  -4   3       90.84      108.31      2.46 o 
  -3  -4   3        3.49        8.26      0.58 o 
  -2  -4   3     3139.66     3208.74     23.37 o 
  -1  -4   3        3.42        2.97      0.41 o 
   0  -4   3      122.03      145.83      2.07 o 
   1  -4   3      727.73      749.28      5.88 o 
   2  -4   3      252.31      228.81      2.58 o 
   3  -4   3      146.50      168.89      2.26 o 
   4  -4   3        1.02        0.69      0.45 o 
   5  -4   3      123.68      127.70      2.44 o 
   6  -4   3       95.18       97.48      2.70 o 
   7  -4   3        1.21        0.84      1.03 o 
   8  -4   3       13.90       11.84      1.46 o 
   9  -4   3        0.67        0.03      1.10 o 
  10  -4   3        1.40       -1.14      1.32 o 
  -9  -3   3        4.11        6.68      2.44 o 
  -8  -3   3        0.25       -0.56      1.00 o 
  -7  -3   3       27.31       27.60      2.29 o 
  -6  -3   3        9.48       11.09      1.43 o 
  -5  -3   3      205.68      208.86      3.89 o 
  -4  -3   3       32.28       43.33      1.15 o 
  -3  -3   3      215.51      211.55      2.42 o 
  -2  -3   3      353.42      383.63      3.46 o 
  -1  -3   3      630.93      733.09      5.61 o 
   0  -3   3       27.26       26.02      0.76 o 
   1  -3   3      411.56      332.52      3.06 o 
   2  -3   3      811.76      797.18      8.16 o 
   3  -3   3      862.02      910.12      8.51 o 
   4  -3   3       71.77       61.22      1.46 o 
   5  -3   3        0.02        1.30      0.56 o 
   6  -3   3        2.34        2.61      0.85 o 
   7  -3   3       55.84       65.88      2.38 o 
   8  -3   3        2.84        3.02      1.03 o 
   9  -3   3        4.73        3.97      1.44 o 
  10  -3   3       30.52       32.35      2.76 o 
  -9  -2   3       29.34       26.72      2.66 o 
  -8  -2   3       11.09        6.60      1.62 o 
  -7  -2   3        2.22        0.49      0.86 o 
  -6  -2   3      259.89      267.06      5.32 o 
  -5  -2   3      142.52      145.56      2.37 o 
  -4  -2   3      523.43      600.10      5.37 o 
  -3  -2   3       90.75       95.82      1.58 o 
  -2  -2   3       31.58       17.32      0.96 o 
  -1  -2   3     1445.66     1761.68     13.50 o 
   0  -2   3     8944.46     8961.33     57.46 o 
   1  -2   3      187.47      167.08      2.17 o 
   2  -2   3    10557.04    11301.73    108.80 o 
   3  -2   3     1582.41     1620.02     13.12 o 
   4  -2   3      670.68      694.66      6.02 o 
   5  -2   3     1192.43     1145.47     12.23 o 
   6  -2   3       30.26       28.88      1.32 o 
   7  -2   3        2.87        2.95      0.94 o 
   8  -2   3        4.09        4.93      1.10 o 
   9  -2   3        5.71        7.91      2.73 o 
  10  -2   3        4.33        5.15      2.38 o 
 -10  -1   3        1.95        1.44      1.69 o 
  -9  -1   3        0.00       -1.97      1.01 o 
  -8  -1   3       21.60       24.16      2.38 o 
  -7  -1   3        0.16        0.75      0.83 o 
  -6  -1   3       74.72       69.27      2.83 o 
  -5  -1   3        3.31        0.07      0.43 o 
  -4  -1   3      183.40      184.81      2.43 o 
  -3  -1   3      111.39       88.00      1.54 o 
  -2  -1   3     2527.05     2867.63     23.17 o 
  -1  -1   3     2083.90     2554.28     16.99 o 
   0  -1   3    11071.86    11455.13     98.73 o 
   1  -1   3    10184.93    10282.32     82.47 o 
   2  -1   3    19058.61    20405.38    190.30 o 
   3  -1   3       18.29       10.33      0.63 o 
   4  -1   3      458.60      439.21      4.38 o 
   5  -1   3       90.65       78.41      1.80 o 
   6  -1   3       53.71       42.57      1.55 o 
   7  -1   3       14.19        7.91      1.12 o 
   8  -1   3       48.42       48.95      3.44 o 
   9  -1   3        1.13        1.72      1.50 o 
  10  -1   3        0.53       -1.98      1.76 o 
 -10   0   3        3.96        4.33      1.56 o 
  -9   0   3       35.05       43.15      3.16 o 
  -8   0   3        2.64        1.52      2.27 o 
  -7   0   3        9.37        5.63      1.40 o 
  -6   0   3       17.45       18.98      1.11 o 
  -5   0   3      106.68      122.77      2.15 o 
  -4   0   3       22.91       27.47      1.03 o 
  -3   0   3       13.58       10.52      0.88 o 
  -2   0   3     5489.57     5487.22     35.15 o 
  -1   0   3     2362.42     2290.59     20.31 o 
   0   0   3       47.90       95.82      3.03 o 
   1   0   3      257.43      244.85      2.85 o 
   2   0   3     1552.08     1433.97     10.05 o 
   3   0   3       94.79       90.78      1.59 o 
   4   0   3      194.21      212.81      2.81 o 
   5   0   3        5.08        5.07      0.84 o 
   6   0   3      232.02      261.01      3.73 o 
   7   0   3        0.00       -0.37      0.64 o 
   8   0   3       12.85       14.96      1.50 o 
   9   0   3       26.90       23.33      2.29 o 
  10   0   3        0.01       -2.99      1.50 o 
 -10   1   3        0.04       -0.23      1.17 o 
  -9   1   3       43.85       51.30      3.25 o 
  -8   1   3       54.01       70.31      3.48 o 
  -7   1   3       12.06       18.71      2.04 o 
  -6   1   3        1.80        3.68      0.67 o 
  -5   1   3      403.08      420.86      4.46 o 
  -4   1   3     1109.56     1198.13     11.72 o 
  -3   1   3     1796.06     1914.55     16.39 o 
  -2   1   3    37128.99    35900.38    868.65 o 
  -1   1   3     1912.86     2267.65     14.98 o 
   0   1   3     4601.76     5221.82     33.53 o 
   1   1   3      188.03      150.82      2.58 o 
   2   1   3        7.86        0.81      0.29 o 
   3   1   3      316.27      300.84      3.48 o 
   4   1   3        0.90        1.13      0.48 o 
   5   1   3      213.18      225.10      3.23 o 
   6   1   3       21.97       30.41      1.42 o 
   7   1   3       12.21       13.89      1.42 o 
   8   1   3        2.52        6.17      1.13 o 
   9   1   3        8.39        5.15      2.51 o 
 -10   2   3        0.10       -0.14      1.34 o 
  -9   2   3       26.63       26.34      2.72 o 
  -8   2   3        0.01       -0.34      1.13 o 
  -7   2   3       25.20       22.24      1.54 o 
  -6   2   3       11.70       17.51      1.98 o 
  -5   2   3        7.06        3.64      0.63 o 
  -4   2   3      526.06      548.98      5.04 o 
  -3   2   3      240.51      276.47      4.41 o 
  -2   2   3      591.45      539.59      4.51 o 
  -1   2   3     3523.98     3736.27     24.13 o 
   0   2   3     1140.11      762.92      5.66 o 
   1   2   3      102.10      110.69      1.98 o 
   2   2   3        2.83        1.82      0.35 o 
   3   2   3      654.89      591.18      6.16 o 
   4   2   3      347.35      327.42      3.78 o 
   5   2   3       53.87       75.14      1.89 o 
   6   2   3        2.88        3.79      0.82 o 
   7   2   3        9.25       15.00      1.77 o 
   8   2   3       39.47       39.79      2.55 o 
   9   2   3       22.48       18.52      3.26 o 
 -10   3   3        5.70        6.22      1.87 o 
  -9   3   3       36.77       35.76      3.00 o 
  -8   3   3        1.17       -1.10      1.07 o 
  -7   3   3       30.92       40.45      1.98 o 
  -6   3   3       10.52       13.57      1.23 o 
  -5   3   3      167.97      120.68      2.17 o 
  -4   3   3      160.02      146.42      2.23 o 
  -3   3   3      238.26      298.83      4.59 o 
  -2   3   3        6.77       12.90      0.69 o 
  -1   3   3     4223.68     4670.04     30.03 o 
   0   3   3     1781.94     2227.74     15.20 o 
   1   3   3      648.99      691.87      5.46 o 
   2   3   3        4.98       11.22      0.61 o 
   3   3   3      244.29      262.70      3.08 o 
   4   3   3      402.01      425.29      5.70 o 
   5   3   3      280.87      266.30      3.64 o 
   6   3   3        8.66       10.25      1.69 o 
   7   3   3       62.30       62.37      2.05 o 
   8   3   3       12.99       15.97      2.77 o 
 -10   4   3        0.02        0.31      1.34 o 
  -9   4   3        1.86        0.68      1.32 o 
  -8   4   3       35.01       34.81      2.80 o 
  -7   4   3       19.27       30.75      1.87 o 
  -6   4   3      111.73      125.20      3.05 o 
  -5   4   3       50.08       48.39      1.94 o 
  -4   4   3     2369.02     2501.18     17.44 o 
  -3   4   3     1279.62     1255.60      9.44 o 
  -2   4   3     1248.77     1120.85      8.44 o 
  -1   4   3      304.85      277.79      2.88 o 
   0   4   3     1684.69     1482.79     10.51 o 
   1   4   3     1237.65     1308.39     11.32 o 
   2   4   3      255.23      240.16      2.73 o 
   3   4   3     1001.37     1000.89      9.65 o 
   4   4   3       76.44       65.40      1.64 o 
   5   4   3        4.89        7.09      0.82 o 
   6   4   3        0.45        0.09      0.61 o 
   7   4   3        8.24        9.01      1.24 o 
   8   4   3        0.31       -1.44      0.94 o 
 -10   5   3        0.07       -0.85      4.36 o 
  -9   5   3        1.91       -0.74      1.26 o 
  -8   5   3       29.53       26.34      1.91 o 
  -7   5   3      172.56      171.35      3.93 o 
  -6   5   3       14.80       13.19      1.32 o 
  -5   5   3       12.65        9.84      1.14 o 
  -4   5   3      257.56      261.47      3.09 o 
  -3   5   3     1009.26      943.16      7.60 o 
  -2   5   3     2149.49     2455.12     16.89 o 
  -1   5   3      237.84      240.42      2.74 o 
   0   5   3       93.15      116.43      2.30 o 
   1   5   3      240.51      335.76      4.34 o 
   2   5   3      153.19      158.39      3.14 o 
   3   5   3       32.38       25.24      1.02 o 
   4   5   3      392.86      450.05      5.94 o 
   5   5   3       35.70       42.16      2.98 o 
   6   5   3      107.99      128.29      3.26 o 
   7   5   3        5.93        6.87      1.44 o 
   8   5   3        1.32        3.71      2.90 o 
 -10   6   3        0.68        0.23      1.61 o 
  -9   6   3        5.71        5.81      1.78 o 
  -8   6   3       10.51       11.47      1.50 o 
  -7   6   3      139.61      166.49      3.95 o 
  -6   6   3      314.50      315.87      5.22 o 
  -5   6   3        0.07        1.64      0.84 o 
  -4   6   3        2.76        2.35      0.83 o 
  -3   6   3       90.41      102.34      1.90 o 
  -2   6   3       73.77       74.35      1.60 o 
  -1   6   3     1714.58     1793.72     12.84 o 
   0   6   3       96.83      101.37      2.99 o 
   1   6   3     1223.45     1392.82     12.58 o 
   2   6   3      169.88      180.46      3.31 o 
   3   6   3      234.75      186.71      4.16 o 
   4   6   3       26.88       44.53      1.90 o 
   5   6   3       62.12       56.55      2.21 o 
   6   6   3        4.07        4.68      1.08 o 
   7   6   3        0.19        3.70      1.72 o 
   8   6   3       23.30       22.41      2.47 o 
  -9   7   3        6.49        3.66      1.53 o 
  -8   7   3        5.43        5.24      1.31 o 
  -7   7   3       23.59       20.88      1.78 o 
  -6   7   3      184.50      197.53      4.19 o 
  -5   7   3      400.03      347.87      6.28 o 
  -4   7   3       13.97       15.15      1.68 o 
  -3   7   3      339.79      271.07      3.80 o 
  -2   7   3       66.89       58.62      1.49 o 
  -1   7   3      549.54      532.07      4.97 o 
   0   7   3      319.97      357.03      6.13 o 
   1   7   3      218.67      225.53      7.99 o 
   2   7   3       27.72       34.33      1.63 o 
   3   7   3       15.33       19.77      2.44 o 
   4   7   3        2.49        1.57      0.75 o 
   5   7   3       22.57       29.36      1.83 o 
   6   7   3       85.72       79.86      3.03 o 
   7   7   3        0.00        1.21      1.14 o 
   8   7   3        0.07        0.88      1.27 o 
  -9   8   3       14.36       26.78      2.17 o 
  -8   8   3        8.47        6.68      1.39 o 
  -7   8   3        0.37        1.94      1.06 o 
  -6   8   3      157.67      139.66      4.16 o 
  -5   8   3        5.19        4.46      1.09 o 
  -4   8   3      376.50      369.79      6.40 o 
  -3   8   3        0.29        1.04      0.53 o 
  -2   8   3       17.56       19.25      1.00 o 
  -1   8   3      637.60      603.81      7.05 o 
   0   8   3      311.72      314.75      4.75 o 
   1   8   3      212.59      215.96      3.91 o 
   2   8   3       45.31       37.64      1.77 o 
   3   8   3       36.37       33.26      1.80 o 
   4   8   3       99.35       92.74      3.56 o 
   5   8   3       19.73       20.04      1.66 o 
   6   8   3       74.95       77.40      5.10 o 
   7   8   3        3.38        7.81      3.10 o 
  -9   9   3        2.73        5.54      1.28 o 
  -8   9   3        4.06        3.97      1.29 o 
  -7   9   3        1.24       -1.02      0.88 o 
  -6   9   3       27.79       25.53      1.85 o 
  -5   9   3        6.90       11.11      1.69 o 
  -4   9   3       66.51       60.22      2.30 o 
  -3   9   3       95.20       91.29      2.52 o 
  -2   9   3       52.17       51.03      1.96 o 
  -1   9   3       70.86       62.48      2.15 o 
   0   9   3       13.08       13.26      1.22 o 
   1   9   3        2.68        2.79      0.85 o 
   2   9   3        1.61        3.64      1.00 o 
   3   9   3       34.08       34.28      2.00 o 
   4   9   3        9.63       17.11      1.58 o 
   5   9   3       72.68       84.24      2.99 o 
   6   9   3        0.22        0.77      2.82 o 
   7   9   3        0.44        1.31      1.35 o 
  -8  10   3        6.59        4.54      1.32 o 
  -7  10   3        0.20       -0.74      1.47 o 
  -6  10   3        0.19        1.19      0.97 o 
  -5  10   3      139.28      130.80      3.41 o 
  -4  10   3        0.71        0.02      1.15 o 
  -3  10   3      153.35      151.85      4.52 o 
  -2  10   3       14.84       11.27      1.25 o 
  -1  10   3      139.52      143.45      4.12 o 
   0  10   3      659.49      609.07      7.77 o 
   1  10   3      321.74      313.31      5.34 o 
   2  10   3        2.90        2.59      0.93 o 
   3  10   3       58.78       43.88      2.16 o 
   4  10   3        4.32        2.98      0.96 o 
   5  10   3        0.35       -0.70      1.36 o 
   6  10   3        1.83       -1.64      4.20 o 
  -8  11   3       11.95       12.20      1.67 o 
  -7  11   3       28.31       30.52      2.20 o 
  -6  11   3       25.15       29.01      2.59 o 
  -5  11   3       28.78       33.19      2.62 o 
  -4  11   3        2.20        2.09      1.52 o 
  -3  11   3      107.33       89.85      5.59 o 
  -2  11   3       17.85       14.14      1.84 o 
  -1  11   3      176.73      170.54      3.83 o 
   0  11   3       40.47       38.85      2.08 o 
   1  11   3        1.14       -1.03      0.67 o 
   2  11   3       12.05       11.71      1.41 o 
   3  11   3       35.47       25.43      1.87 o 
   4  11   3        2.31        5.04      1.34 o 
   5  11   3        4.43        2.41      1.67 o 
  -7  12   3        0.38        0.98      1.21 o 
  -6  12   3        2.05        0.36      2.62 o 
  -5  12   3        4.50        4.25      1.59 o 
  -4  12   3       69.00       58.57      3.27 o 
  -3  12   3       23.31       22.39      2.29 o 
  -2  12   3        1.51        4.19      1.40 o 
  -1  12   3       36.73       33.09      2.49 o 
   0  12   3       68.38       60.39      2.53 o 
   1  12   3        6.98        6.34      1.49 o 
   2  12   3        6.54        6.72      1.42 o 
   3  12   3        0.85        0.68      0.87 o 
   4  12   3        0.70        0.18      1.12 o 
  -7  13   3        0.21        3.13      1.52 o 
  -6  13   3        6.86        7.81      2.53 o 
  -5  13   3        7.70        7.48      2.33 o 
  -4  13   3        0.00        2.39      1.35 o 
  -3  13   3       12.23       14.03      2.03 o 
  -2  13   3       34.18       41.64      2.88 o 
  -1  13   3        3.22        4.08      1.14 o 
   0  13   3        6.64        6.73      1.31 o 
   1  13   3        6.05        8.26      1.39 o 
   2  13   3        7.03        6.24      1.31 o 
   3  13   3       12.02       12.02      2.19 o 
  -5  14   3       24.15       20.61      2.47 o 
  -4  14   3       51.96       52.19      3.31 o 
  -3  14   3        0.19        1.13      1.13 o 
  -2  14   3       12.22       12.87      2.51 o 
  -1  14   3        2.65        2.88      1.36 o 
   0  14   3        0.88        1.94      1.34 o 
   1  14   3       10.26        9.72      1.52 o 
   2  14   3        7.17        9.99      1.55 o 
  -4  15   3        7.34        8.80      1.77 o 
  -3  15   3       45.54       41.59      3.17 o 
  -2  15   3       56.35       53.50      3.27 o 
  -1  15   3       14.23       20.02      2.34 o 
   0  15   3       38.22       27.27      2.70 o 
   1 -16   4       12.92       18.72      3.04 o 
   2 -16   4        0.02        2.42      1.50 o 
   3 -16   4        0.51        0.21      1.52 o 
  -2 -15   4        0.90       -0.70      1.83 o 
  -1 -15   4        9.52       10.42      2.73 o 
   0 -15   4        2.28        0.79      4.20 o 
   1 -15   4       66.89       71.05      3.50 o 
   2 -15   4        7.08        9.68      1.75 o 
   3 -15   4        5.25        5.22      1.36 o 
   4 -15   4        6.30        6.08      1.56 o 
   5 -15   4        9.33       11.61      1.79 o 
  -3 -14   4       20.94       23.05      2.79 o 
  -2 -14   4        0.00       -0.65      0.93 o 
  -1 -14   4        4.86        4.05      1.58 o 
   0 -14   4        2.22        1.71      0.98 o 
   1 -14   4        5.62        8.99      1.99 o 
   2 -14   4       12.78       13.47      1.89 o 
   3 -14   4       27.11       26.88      2.41 o 
   4 -14   4        0.23        1.30      1.28 o 
   5 -14   4        6.81       10.35      1.80 o 
   6 -14   4       28.75       38.60      4.38 o 
  -4 -13   4        0.36        0.97      1.31 o 
  -3 -13   4        2.95        1.29      1.27 o 
  -2 -13   4       16.24       14.68      2.57 o 
  -1 -13   4        0.19        0.88      1.12 o 
   0 -13   4        0.64        2.43      0.97 o 
   1 -13   4       12.72        9.08      1.35 o 
   2 -13   4       27.58       33.73      2.50 o 
   3 -13   4      396.23      378.06      7.67 o 
   4 -13   4      125.28      117.71      4.22 o 
   5 -13   4       11.69       11.35      1.83 o 
   6 -13   4       15.08       14.26      1.65 o 
   7 -13   4        2.19        0.73      1.51 o 
  -5 -12   4        8.72       16.49      4.09 o 
  -4 -12   4        2.77        0.52      1.29 o 
  -3 -12   4       54.94       61.87      3.56 o 
  -2 -12   4        6.93        9.29      1.85 o 
  -1 -12   4      287.60      284.24      6.83 o 
   0 -12   4       90.38       95.09      3.04 o 
   1 -12   4      230.86      242.12      4.66 o 
   2 -12   4        5.50        2.22      0.99 o 
   3 -12   4        2.31        3.60      1.04 o 
   4 -12   4       76.69       67.37      2.53 o 
   5 -12   4        0.56        2.26      0.96 o 
   6 -12   4        5.86        7.88      1.40 o 
   7 -12   4       42.58       45.58      2.58 o 
   8 -12   4        9.05       13.46      3.63 o 
  -6 -11   4        1.88        2.86      1.91 o 
  -5 -11   4        0.00        0.95      1.18 o 
  -4 -11   4       14.47       14.67      2.27 o 
  -3 -11   4       57.59       39.51      2.97 o 
  -2 -11   4      289.19      288.44      9.97 o 
  -1 -11   4      425.25      398.32      6.11 o 
   0 -11   4        9.35       12.40      1.41 o 
   1 -11   4      143.67      141.61      3.54 o 
   2 -11   4        2.13        1.02      0.73 o 
   3 -11   4       22.71       20.93      2.36 o 
   4 -11   4       34.16       40.16      2.25 o 
   5 -11   4        7.34        8.50      1.31 o 
   6 -11   4        0.78        1.64      1.05 o 
   7 -11   4       43.48       44.20      2.48 o 
   8 -11   4        3.20        1.55      1.45 o 
  -6 -10   4        9.34        8.21      2.49 o 
  -5 -10   4        4.36        3.56      1.48 o 
  -4 -10   4        0.15        0.89      1.23 o 
  -3 -10   4       12.65       10.32      1.86 o 
  -2 -10   4        3.00        6.25      1.83 o 
  -1 -10   4        8.88        8.27      1.16 o 
   0 -10   4       45.81       46.14      2.31 o 
   1 -10   4       68.35       70.26      1.98 o 
   2 -10   4       26.56       36.29      1.50 o 
   3 -10   4      127.72      144.64      3.25 o 
   4 -10   4       16.79       15.21      1.42 o 
   5 -10   4        1.12        1.37      0.94 o 
   6 -10   4       42.69       41.03      2.35 o 
   7 -10   4       94.32      101.75      5.19 o 
   8 -10   4        1.78        0.92      1.29 o 
  -7  -9   4        1.20        5.96      1.91 o 
  -6  -9   4        5.73        2.44      1.43 o 
  -5  -9   4        0.44       -0.63      1.07 o 
  -4  -9   4       35.49       34.57      2.73 o 
  -3  -9   4      163.91      173.06      6.12 o 
  -2  -9   4      527.51      519.51      8.15 o 
  -1  -9   4       37.75       34.32      1.40 o 
   0  -9   4      159.68      152.70      2.67 o 
   1  -9   4      249.40      241.56      3.43 o 
   2  -9   4      120.52      106.66      2.29 o 
   3  -9   4        0.29        0.89      0.68 o 
   4  -9   4        4.68        5.40      1.01 o 
   5  -9   4        5.40        6.57      1.16 o 
   6  -9   4        8.94        9.49      1.63 o 
   7  -9   4        3.98        8.06      1.43 o 
   8  -9   4       31.37       35.19      3.17 o 
   9  -9   4       11.10       15.92      5.15 o 
  -7  -8   4        2.88        2.38      1.29 o 
  -6  -8   4        1.07        3.68      1.91 o 
  -5  -8   4        9.90        9.80      2.75 o 
  -4  -8   4       25.65       17.54      2.00 o 
  -3  -8   4       11.03        4.58      0.95 o 
  -2  -8   4        0.03        0.05      0.50 o 
  -1  -8   4       56.51       47.83      1.50 o 
   0  -8   4      180.40      145.38      2.49 o 
   1  -8   4       31.64       32.09      1.37 o 
   2  -8   4      498.18      479.68      5.03 o 
   3  -8   4       31.12       33.08      1.41 o 
   4  -8   4      254.94      243.30      5.52 o 
   5  -8   4       52.75       57.61      2.25 o 
   6  -8   4        9.45        7.90      1.32 o 
   7  -8   4        0.02        0.76      0.98 o 
   8  -8   4        3.07        2.75      1.34 o 
   9  -8   4       11.28       10.74      1.98 o 
  -8  -7   4        3.44        0.52      1.27 o 
  -7  -7   4        0.86       -0.87      1.01 o 
  -6  -7   4        1.20        4.31      2.09 o 
  -5  -7   4        7.74       12.72      1.86 o 
  -4  -7   4       23.58       28.47      1.68 o 
  -3  -7   4        4.01        5.53      0.92 o 
  -2  -7   4       53.28       45.22      1.39 o 
  -1  -7   4      201.63      185.09      2.66 o 
   0  -7   4       52.02       61.04      1.55 o 
   1  -7   4        7.67        8.89      0.77 o 
   2  -7   4      114.32      113.88      2.11 o 
   3  -7   4      234.65      277.44      3.49 o 
   4  -7   4        6.59        4.80      0.76 o 
   5  -7   4        0.27       -0.12      0.70 o 
   6  -7   4       24.35       18.89      1.58 o 
   7  -7   4       82.84       80.23      2.85 o 
   8  -7   4        7.97       10.68      1.86 o 
   9  -7   4        6.35        7.98      1.85 o 
  -8  -6   4        2.94        2.13      1.30 o 
  -7  -6   4       27.34       29.35      2.09 o 
  -6  -6   4       91.30       86.27      4.22 o 
  -5  -6   4        7.15        6.25      1.13 o 
  -4  -6   4       23.44       26.59      1.58 o 
  -3  -6   4       28.13       34.92      1.21 o 
  -2  -6   4      561.98      654.75      5.84 o 
  -1  -6   4       52.01       48.50      1.34 o 
   0  -6   4      324.55      347.66      3.74 o 
   1  -6   4        4.13        3.48      0.57 o 
   2  -6   4      254.03      262.28      3.17 o 
   3  -6   4       50.53       53.60      1.64 o 
   4  -6   4        9.05       11.23      0.88 o 
   5  -6   4       45.49       48.29      1.97 o 
   6  -6   4        2.32        6.05      1.09 o 
   7  -6   4        8.68        5.92      1.21 o 
   8  -6   4        8.51        8.71      1.70 o 
   9  -6   4        2.54        3.37      1.38 o 
  -9  -5   4        0.86       -0.44      1.76 o 
  -8  -5   4       14.09       16.21      1.79 o 
  -7  -5   4        2.26        6.49      1.30 o 
  -6  -5   4      189.05      182.97      4.13 o 
  -5  -5   4      125.54      109.02      2.98 o 
  -4  -5   4      251.79      265.32      5.37 o 
  -3  -5   4       67.28       70.75      1.51 o 
  -2  -5   4      802.20      884.06     11.36 o 
  -1  -5   4      253.18      276.25      3.83 o 
   0  -5   4       30.44       30.44      1.01 o 
   1  -5   4      177.69      209.11      2.58 o 
   2  -5   4      382.49      343.33      3.58 o 
   3  -5   4        0.23        1.47      0.56 o 
   4  -5   4      158.42      172.57      2.58 o 
   5  -5   4       64.58       62.20      2.16 o 
   6  -5   4        5.41        6.83      1.10 o 
   7  -5   4       53.73       58.37      2.57 o 
   8  -5   4        2.24       -0.09      1.06 o 
   9  -5   4        0.16       -0.20      1.03 o 
  10  -5   4        3.17        4.65      1.46 o 
  -9  -4   4        0.15       -1.36      1.67 o 
  -8  -4   4        2.54        5.28      1.41 o 
  -7  -4   4      118.03      108.15      3.42 o 
  -6  -4   4      539.39      526.83      7.38 o 
  -5  -4   4       42.40       33.79      1.77 o 
  -4  -4   4       58.33       47.16      2.78 o 
  -3  -4   4      209.75      231.70      3.70 o 
  -2  -4   4      621.27      668.04      5.53 o 
  -1  -4   4       17.18       20.43      1.09 o 
   0  -4   4     2212.13     2313.66     15.72 o 
   1  -4   4       25.60       38.33      1.17 o 
   2  -4   4      467.42      547.44      4.79 o 
   3  -4   4      273.45      298.46      3.28 o 
   4  -4   4      145.32      150.77      2.58 o 
   5  -4   4       41.24       50.65      1.56 o 
   6  -4   4       15.90       19.26      1.44 o 
   7  -4   4        0.40       -1.36      1.10 o 
   8  -4   4        3.14        6.50      1.58 o 
   9  -4   4        0.04       -0.39      1.03 o 
  10  -4   4        7.01        9.57      2.60 o 
  -9  -3   4        2.73        4.27      1.35 o 
  -8  -3   4        4.75        6.14      1.43 o 
  -7  -3   4       12.85       11.53      1.56 o 
  -6  -3   4      141.18      133.15      3.56 o 
  -5  -3   4      457.87      466.40      7.79 o 
  -4  -3   4        1.31        0.51      0.80 o 
  -3  -3   4        0.76        1.05      0.56 o 
  -2  -3   4       61.26       95.88      3.35 o 
  -1  -3   4      989.52     1197.64      8.64 o 
   0  -3   4     1518.03     1524.73     10.65 o 
   1  -3   4     2984.10     3166.80     20.84 o 
   2  -3   4       55.45       69.37      1.34 o 
   3  -3   4     1361.61     1378.95     10.16 o 
   4  -3   4      677.87      732.65      6.37 o 
   5  -3   4      121.12      112.83      2.20 o 
   6  -3   4       11.09        7.67      1.07 o 
   7  -3   4       65.36       52.99      2.23 o 
   8  -3   4        0.92       -0.80      0.95 o 
   9  -3   4        0.07        0.38      1.21 o 
  10  -3   4        3.89        5.89      1.57 o 
  -9  -2   4        9.62       10.33      1.83 o 
  -8  -2   4       11.63       16.91      2.16 o 
  -7  -2   4       28.24       21.52      2.06 o 
  -6  -2   4      106.52      121.61      3.25 o 
  -5  -2   4       61.00       46.44      1.94 o 
  -4  -2   4       10.97       11.06      1.02 o 
  -3  -2   4       45.24       55.07      1.68 o 
  -2  -2   4      256.26      235.39      3.26 o 
  -1  -2   4     1691.63     1699.01     11.68 o 
   0  -2   4     1072.87     1068.48      7.67 o 
   1  -2   4     2791.57     2619.99     19.21 o 
   2  -2   4     2594.41     2362.81     15.95 o 
   3  -2   4        1.16        4.21      1.06 o 
   4  -2   4       53.58       38.18      1.38 o 
   5  -2   4       44.46       53.68      1.57 o 
   6  -2   4       35.06       28.84      1.44 o 
   7  -2   4        9.15        6.37      1.31 o 
   8  -2   4        0.35       -0.84      1.36 o 
   9  -2   4        0.25        3.08      1.24 o 
  10  -2   4        5.21        4.54      1.83 o 
 -10  -1   4        0.02        0.44      2.66 o 
  -9  -1   4        0.00       -0.96      0.94 o 
  -8  -1   4        5.45        6.10      1.60 o 
  -7  -1   4        0.02       -0.25      0.80 o 
  -6  -1   4        1.16        2.83      0.87 o 
  -5  -1   4       21.73       25.83      1.09 o 
  -4  -1   4        2.79        1.68      0.41 o 
  -3  -1   4       44.91       44.38      1.50 o 
  -2  -1   4       14.45       27.79      1.13 o 
  -1  -1   4     1344.29     1386.97      9.65 o 
   0  -1   4    12194.62    13160.97     89.29 o 
   1  -1   4    43588.03    44000.13    539.53 o 
   2  -1   4      598.27      572.54      4.72 o 
   3  -1   4      755.84      769.24      6.27 o 
   4  -1   4      671.63      684.14      6.07 o 
   5  -1   4        3.85        6.21      0.88 o 
   6  -1   4       44.64       35.49      3.14 o 
   7  -1   4        2.57        2.26      1.07 o 
   8  -1   4       56.77       58.61      4.09 o 
   9  -1   4        8.59       11.86      1.85 o 
  10  -1   4        0.52        2.55      1.94 o 
 -10   0   4        0.38        0.47      1.21 o 
  -9   0   4       23.58       22.51      2.55 o 
  -8   0   4        1.14       -1.35      1.03 o 
  -7   0   4       13.39        9.88      1.72 o 
  -6   0   4       27.76       33.27      1.76 o 
  -5   0   4        5.88        1.25      0.49 o 
  -4   0   4      863.32      875.07      7.17 o 
  -3   0   4     3268.62     3395.12     35.13 o 
  -2   0   4      649.54      632.08      5.77 o 
  -1   0   4      695.52      625.53      4.88 o 
   0   0   4      961.16     1212.09      9.97 o 
   1   0   4     2017.35     2547.48     23.69 o 
   2   0   4     1707.38     2030.48     16.71 o 
   3   0   4       94.99       94.32      2.26 o 
   4   0   4        0.95        3.31      0.57 o 
   5   0   4        7.99       12.90      1.09 o 
   6   0   4       47.27       65.56      2.13 o 
   7   0   4      139.12      137.12      3.27 o 
   8   0   4       40.91       45.72      3.65 o 
   9   0   4        0.99        4.47      1.33 o 
 -10   1   4        0.03       -1.70      1.12 o 
  -9   1   4        0.05       -2.07      1.89 o 
  -8   1   4       13.71       15.17      2.10 o 
  -7   1   4      105.78      122.92      6.40 o 
  -6   1   4       30.95       44.87      1.53 o 
  -5   1   4       95.51      100.64      2.01 o 
  -4   1   4      183.88      192.94      2.61 o 
  -3   1   4     1519.08     1659.12     11.84 o 
  -2   1   4     9690.23    10039.88     64.10 o 
  -1   1   4      844.56      976.51      7.13 o 
   0   1   4      831.37      604.65      4.74 o 
   1   1   4        3.34        1.32      0.31 o 
   2   1   4      109.70      153.21      2.78 o 
   3   1   4      174.72      167.10      2.30 o 
   4   1   4       88.89      108.97      3.70 o 
   5   1   4       24.07       28.59      1.26 o 
   6   1   4       50.41       49.95      2.57 o 
   7   1   4       41.67       32.64      4.58 o 
   8   1   4       11.20        5.85      1.98 o 
   9   1   4        0.37       -0.06      1.04 o 
 -10   2   4        0.57        0.85      1.31 o 
  -9   2   4       23.87       24.99      2.69 o 
  -8   2   4        5.77        5.22      1.69 o 
  -7   2   4        2.93        2.55      1.30 o 
  -6   2   4       27.04       24.60      1.47 o 
  -5   2   4      707.78      667.94      6.22 o 
  -4   2   4        2.22        2.43      0.59 o 
  -3   2   4      374.88      261.43      2.97 o 
  -2   2   4       25.34       48.45      1.52 o 
  -1   2   4     1336.40     1273.13     10.32 o 
   0   2   4      222.51      158.27      1.91 o 
   1   2   4        0.74        0.31      0.29 o 
   2   2   4     2057.19     2073.93     17.47 o 
   3   2   4      240.21      264.04      3.23 o 
   4   2   4      929.94      928.93      7.87 o 
   5   2   4      362.92      319.88      4.07 o 
   6   2   4        8.97        6.25      0.90 o 
   7   2   4      226.72      258.49      4.75 o 
   8   2   4        1.44        0.78      0.87 o 
 -10   3   4        0.58       -0.04      1.52 o 
  -9   3   4       36.27       44.42      6.47 o 
  -8   3   4       20.59       21.00      2.40 o 
  -7   3   4        0.01       -0.20      1.10 o 
  -6   3   4        1.30        3.23      0.85 o 
  -5   3   4        4.81        7.65      0.81 o 
  -4   3   4     5170.33     5348.94     45.64 o 
  -3   3   4        6.28       10.14      0.74 o 
  -2   3   4       41.95       39.07      1.09 o 
  -1   3   4     2835.69     2708.05     29.07 o 
   0   3   4      138.84      137.88      1.81 o 
   1   3   4      437.76      468.65      5.00 o 
   2   3   4      371.55      392.92      4.64 o 
   3   3   4      346.35      426.88      4.32 o 
   4   3   4       27.64       37.89      1.30 o 
   5   3   4       79.44       82.76      1.99 o 
   6   3   4       15.43        8.70      1.24 o 
   7   3   4       12.38       11.37      1.21 o 
   8   3   4       30.80       30.71      3.23 o 
 -10   4   4        6.24        3.68      2.40 o 
  -9   4   4        5.52        7.40      2.38 o 
  -8   4   4       12.29       12.09      2.06 o 
  -7   4   4       14.92       13.98      1.45 o 
  -6   4   4       56.59       62.55      2.26 o 
  -5   4   4       97.44       97.00      2.60 o 
  -4   4   4     1356.84     1369.48     10.52 o 
  -3   4   4       62.94       72.37      1.64 o 
  -2   4   4        2.17        1.84      0.50 o 
  -1   4   4      646.10      579.81      5.03 o 
   0   4   4      366.33      437.06      3.98 o 
   1   4   4       26.23       13.88      0.72 o 
   2   4   4       58.30       49.58      1.23 o 
   3   4   4      798.95      912.43      7.62 o 
   4   4   4        8.51       12.60      0.87 o 
   5   4   4        0.24        1.18      0.60 o 
   6   4   4        0.01       -0.19      0.67 o 
   7   4   4        7.54       10.61      1.31 o 
   8   4   4        1.30       -0.18      1.58 o 
 -10   5   4        4.63        4.39      5.48 o 
  -9   5   4        7.03        2.27      1.69 o 
  -8   5   4        2.76        3.72      1.62 o 
  -7   5   4       12.95       17.62      2.04 o 
  -6   5   4       39.33       39.69      2.02 o 
  -5   5   4       13.08       12.84      1.25 o 
  -4   5   4        0.03        1.64      0.57 o 
  -3   5   4      466.68      421.71      4.35 o 
  -2   5   4      152.39      132.94      2.14 o 
  -1   5   4      417.45      428.41      5.16 o 
   0   5   4     2543.88     2513.84     17.24 o 
   1   5   4      100.13      104.10      2.30 o 
   2   5   4      321.03      361.71      4.48 o 
   3   5   4       26.83       29.32      1.54 o 
   4   5   4        0.10       -0.82      0.56 o 
   5   5   4      154.65      162.94      3.54 o 
   6   5   4        0.15        0.51      0.78 o 
   7   5   4       16.11       13.03      1.45 o 
   8   5   4        8.17        7.83      2.60 o 
  -9   6   4        2.38        3.92      1.63 o 
  -8   6   4        4.50        0.76      1.06 o 
  -7   6   4       43.14       51.88      2.43 o 
  -6   6   4       47.12       40.31      2.10 o 
  -5   6   4        0.92        1.87      0.97 o 
  -4   6   4        6.30        8.33      1.10 o 
  -3   6   4      343.32      375.98      4.14 o 
  -2   6   4      747.33      777.27      6.74 o 
  -1   6   4      192.48      265.26      3.12 o 
   0   6   4     1159.69     1288.73     21.19 o 
   1   6   4       82.13       86.42      2.23 o 
   2   6   4        0.05        0.31      0.57 o 
   3   6   4       15.48       16.83      1.27 o 
   4   6   4       19.60       22.82      1.52 o 
   5   6   4        1.27       -0.02      0.69 o 
   6   6   4        1.03        1.19      0.84 o 
   7   6   4        6.51        5.20      1.09 o 
  -9   7   4        1.21       -0.69      1.29 o 
  -8   7   4       46.05       44.20      2.43 o 
  -7   7   4      142.26      136.99      3.71 o 
  -6   7   4      496.13      456.15      6.65 o 
  -5   7   4       12.29        9.38      1.27 o 
  -4   7   4      446.23      410.38      5.71 o 
  -3   7   4      120.29      134.19      3.54 o 
  -2   7   4      157.70      181.99      2.72 o 
  -1   7   4      118.81      123.94      2.06 o 
   0   7   4        8.20        5.07      0.81 o 
   1   7   4      161.53      175.37      5.55 o 
   2   7   4      207.80      219.87      3.95 o 
   3   7   4       56.93       53.58      2.09 o 
   4   7   4       50.69       48.00      2.25 o 
   5   7   4       89.46       67.65      2.57 o 
   6   7   4       38.57       36.17      2.09 o 
   7   7   4       48.96       45.36      3.14 o 
  -9   8   4        4.18        3.73      1.72 o 
  -8   8   4       64.46       79.00      3.04 o 
  -7   8   4       16.61       16.83      1.69 o 
  -6   8   4        0.73        1.86      1.01 o 
  -5   8   4        2.60        2.62      1.04 o 
  -4   8   4      120.15      109.25      2.91 o 
  -3   8   4        2.65        3.19      0.66 o 
  -2   8   4       19.22       19.59      1.04 o 
  -1   8   4       65.63       57.90      2.03 o 
   0   8   4        6.05        7.66      1.09 o 
   1   8   4        9.42       10.96      1.30 o 
   2   8   4       58.83       50.71      2.06 o 
   3   8   4      129.29      118.60      3.14 o 
   4   8   4      228.65      265.10      4.98 o 
   5   8   4       25.58       35.79      3.21 o 
   6   8   4       10.99       15.52      1.62 o 
   7   8   4        0.48       -2.29      1.14 o 
  -9   9   4       15.02       16.43      2.63 o 
  -8   9   4        6.08        8.48      1.50 o 
  -7   9   4        9.17        7.37      1.33 o 
  -6   9   4        5.35        5.09      1.15 o 
  -5   9   4       14.40       17.36      1.55 o 
  -4   9   4       89.42       85.09      2.68 o 
  -3   9   4        0.22       -0.66      1.85 o 
  -2   9   4      492.23      477.11      6.34 o 
  -1   9   4        0.05        0.55      0.65 o 
   0   9   4        0.02       -0.20      0.61 o 
   1   9   4      194.33      182.94      3.84 o 
   2   9   4       84.40       86.38      2.76 o 
   3   9   4       34.89       31.05      1.93 o 
   4   9   4       32.13       41.94      2.53 o 
   5   9   4       63.53       49.15      2.41 o 
   6   9   4        0.24        2.82      1.30 o 
  -8  10   4       15.93       10.38      1.55 o 
  -7  10   4        1.70        2.94      1.18 o 
  -6  10   4       27.88       30.30      2.01 o 
  -5  10   4        6.32        4.28      1.48 o 
  -4  10   4       38.55       39.64      4.73 o 
  -3  10   4        5.74        1.92      1.21 o 
  -2  10   4       91.89       91.97      2.72 o 
  -1  10   4        0.98        0.83      0.79 o 
   0  10   4       14.59        9.79      1.26 o 
   1  10   4      307.44      329.29      9.85 o 
   2  10   4      116.23      111.41      4.07 o 
   3  10   4        0.32        1.65      0.87 o 
   4  10   4       24.15       27.12      1.96 o 
   5  10   4        3.92        5.70      1.42 o 
   6  10   4        4.86        4.44      2.02 o 
  -8  11   4        0.04        0.64      1.05 o 
  -7  11   4        0.10        2.12      1.30 o 
  -6  11   4       66.65       62.13      3.43 o 
  -5  11   4       13.43       21.74      2.32 o 
  -4  11   4        2.77        3.30      1.37 o 
  -3  11   4       12.08       11.02      1.77 o 
  -2  11   4       48.15       39.15      2.63 o 
  -1  11   4      146.79      124.62      3.34 o 
   0  11   4      176.68      185.93      4.17 o 
   1  11   4        6.14        9.49      1.34 o 
   2  11   4       16.33       14.70      1.57 o 
   3  11   4        6.92        9.74      1.34 o 
   4  11   4        5.82        4.89      1.17 o 
   5  11   4        7.46        8.71      2.29 o 
  -7  12   4        5.35        4.40      1.66 o 
  -6  12   4       13.23        8.55      1.83 o 
  -5  12   4       60.43       57.60      3.34 o 
  -4  12   4       42.87       41.23      2.91 o 
  -3  12   4        2.77        1.74      1.37 o 
  -2  12   4      168.19      168.56      5.12 o 
  -1  12   4       41.34       45.32      2.27 o 
   0  12   4      185.32      177.89      4.25 o 
   1  12   4        0.21        0.91      1.15 o 
   2  12   4        0.03        0.11      0.73 o 
   3  12   4        2.95        5.36      1.13 o 
   4  12   4        6.88       10.30      1.75 o 
  -6  13   4       15.23       15.83      2.30 o 
  -5  13   4        0.33       -0.42      1.18 o 
  -4  13   4        2.53        1.91      1.39 o 
  -3  13   4        1.80        1.57      1.26 o 
  -2  13   4       50.98       56.12      3.16 o 
  -1  13   4        5.09        5.13      1.40 o 
   0  13   4        9.32       10.66      1.47 o 
   1  13   4       17.20       14.68      1.67 o 
   2  13   4        0.09        0.88      1.54 o 
   3  13   4       14.59       15.13      1.77 o 
  -5  14   4        4.65        6.55      1.79 o 
  -4  14   4        5.15        5.96      3.43 o 
  -3  14   4       57.39       54.03      3.30 o 
  -2  14   4        5.32        2.49      1.23 o 
  -1  14   4       86.90       89.13      7.63 o 
   0  14   4        5.72        5.31      1.29 o 
   1  14   4       11.77       12.51      1.72 o 
   2  14   4        0.03       -0.83      0.82 o 
  -3  15   4        3.45        3.21      1.37 o 
  -2  15   4        5.38        5.15      2.18 o 
  -1  15   4        6.06        4.93      4.03 o 
   1 -16   5        5.14        5.76      1.98 o 
   2 -16   5       24.67       40.11      2.96 o 
  -1 -15   5        0.34       -1.21      1.13 o 
   0 -15   5        0.04       -0.36      1.39 o 
   1 -15   5        7.58       13.72      1.93 o 
   2 -15   5       18.69       28.32      2.50 o 
   3 -15   5       11.51       14.02      1.90 o 
   4 -15   5       22.04       25.80      2.41 o 
   5 -15   5        8.34        9.63      1.71 o 
  -3 -14   5        0.11        0.68      1.10 o 
  -2 -14   5        9.57       15.42      2.39 o 
  -1 -14   5        0.26        1.62      1.23 o 
   0 -14   5        0.19       -0.79      1.16 o 
   1 -14   5        0.64        0.26      0.86 o 
   2 -14   5        2.79        3.35      1.27 o 
   3 -14   5       23.24       27.85      2.43 o 
   4 -14   5        8.15        8.61      2.62 o 
   5 -14   5       20.74       28.73      3.63 o 
   6 -14   5        5.05        9.15      2.33 o 
  -4 -13   5        1.44        1.25      2.09 o 
  -3 -13   5        0.42        1.28      1.29 o 
  -2 -13   5       16.55       19.29      2.42 o 
  -1 -13   5       11.97       17.24      2.23 o 
   0 -13   5       43.77       43.48      2.24 o 
   1 -13   5        9.89       12.67      1.52 o 
   2 -13   5       76.11       75.93      3.39 o 
   3 -13   5       13.60       13.57      1.87 o 
   4 -13   5       16.49       19.26      2.09 o 
   5 -13   5        0.59        1.24      0.93 o 
   6 -13   5        9.12       11.87      1.61 o 
   7 -13   5        2.28        1.75      1.37 o 
  -5 -12   5        1.76        0.89      1.28 o 
  -4 -12   5        0.04       -0.05      2.42 o 
  -3 -12   5        0.05        1.04      1.24 o 
  -2 -12   5      104.06       96.31      5.74 o 
  -1 -12   5       44.62       38.65      2.89 o 
   0 -12   5      360.54      368.71      5.97 o 
   1 -12   5      261.47      272.59      5.02 o 
   2 -12   5        0.56       -0.04      0.84 o 
   3 -12   5        0.01        1.10      0.85 o 
   4 -12   5        5.78       10.38      1.34 o 
   5 -12   5        4.59        8.39      1.34 o 
   6 -12   5       80.09      102.94      3.34 o 
   7 -12   5        5.89        3.87      1.56 o 
  -6 -11   5        1.28        0.90      1.35 o 
  -5 -11   5        6.91       11.58      2.09 o 
  -4 -11   5       34.96       38.29      8.40 o 
  -3 -11   5        9.11       13.02      2.07 o 
  -2 -11   5        8.83        4.44      1.58 o 
  -1 -11   5       76.80       81.56      5.35 o 
   0 -11   5      388.07      373.89      6.00 o 
   1 -11   5      157.55      155.86      3.03 o 
   2 -11   5      246.89      229.20      3.70 o 
   3 -11   5        0.01        1.12      0.76 o 
   4 -11   5      126.71      116.86      4.20 o 
   5 -11   5       14.35       15.61      1.59 o 
   6 -11   5       55.48       61.88      2.68 o 
   7 -11   5        0.02        0.01      1.21 o 
   8 -11   5        4.12        4.15      1.62 o 
  -6 -10   5       14.34       12.07      4.03 o 
  -5 -10   5        0.00        1.65      1.80 o 
  -4 -10   5      119.24      109.92      4.45 o 
  -3 -10   5       68.76       78.11      3.69 o 
  -2 -10   5        4.71        2.75      1.27 o 
  -1 -10   5      200.01      179.95      4.17 o 
   0 -10   5       15.38       15.45      1.13 o 
   1 -10   5       67.66       60.23      1.89 o 
   2 -10   5        0.48        0.44      0.64 o 
   3 -10   5       55.24       47.30      2.17 o 
   4 -10   5       38.84       45.40      2.06 o 
   5 -10   5        3.70        4.44      1.10 o 
   6 -10   5       33.48       37.82      2.16 o 
   7 -10   5        9.83        7.95      2.84 o 
   8 -10   5        9.91        6.37      1.74 o 
  -7  -9   5        0.35       -1.32      1.01 o 
  -6  -9   5        0.01        0.52      1.41 o 
  -5  -9   5       26.75       23.38      2.54 o 
  -4  -9   5        6.44        5.13      1.50 o 
  -3  -9   5        8.96       13.54      4.66 o 
  -2  -9   5       72.22       64.45      2.29 o 
  -1  -9   5       49.13       46.41      1.56 o 
   0  -9   5       15.35       20.29      1.18 o 
   1  -9   5      189.91      202.58      3.18 o 
   2  -9   5      471.40      472.16      7.89 o 
   3  -9   5       58.06       57.35      1.86 o 
   4  -9   5      122.20      126.01      3.11 o 
   5  -9   5       10.51       11.37      1.38 o 
   6  -9   5       20.54       21.82      1.79 o 
   7  -9   5       44.18       42.47      3.00 o 
   8  -9   5        0.03       -0.90      1.20 o 
   9  -9   5       15.44       13.39      2.15 o 
  -7  -8   5        0.75       -0.34      1.19 o 
  -6  -8   5        7.26       13.59      2.06 o 
  -5  -8   5        2.92        3.44      1.45 o 
  -4  -8   5        1.47        2.00      0.93 o 
  -3  -8   5      174.08      180.71      4.97 o 
  -2  -8   5       21.22       20.53      1.42 o 
  -1  -8   5        0.51        1.06      0.57 o 
   0  -8   5       78.04       87.55      2.55 o 
   1  -8   5      806.64      835.59      7.46 o 
   2  -8   5      194.99      194.89      3.02 o 
   3  -8   5       60.01       47.84      1.66 o 
   4  -8   5      205.60      204.23      6.06 o 
   5  -8   5      142.23      145.56      3.43 o 
   6  -8   5       16.00       14.64      1.53 o 
   7  -8   5        3.37        7.12      2.20 o 
   8  -8   5        0.78       -0.01      1.13 o 
   9  -8   5        7.83        5.86      1.73 o 
  -8  -7   5        7.67       12.71      3.28 o 
  -7  -7   5        1.02        3.03      1.48 o 
  -6  -7   5       19.85       24.12      1.89 o 
  -5  -7   5       68.55       73.69      2.67 o 
  -4  -7   5        0.24        0.86      0.77 o 
  -3  -7   5      290.41      286.29      4.66 o 
  -2  -7   5      169.39      141.32      3.52 o 
  -1  -7   5       85.17       74.12      1.85 o 
   0  -7   5      638.03      612.76      6.42 o 
   1  -7   5       13.35        9.69      0.80 o 
   2  -7   5      203.48      195.92      2.88 o 
   3  -7   5      274.02      250.44      3.36 o 
   4  -7   5       22.13       25.21      1.24 o 
   5  -7   5       17.75       17.33      1.43 o 
   6  -7   5        2.67        3.39      1.09 o 
   7  -7   5       26.16       23.75      2.33 o 
   8  -7   5        5.86        7.94      1.69 o 
   9  -7   5        0.73       -1.36      1.12 o 
  -8  -6   5        0.71        1.94      1.43 o 
  -7  -6   5       19.27       22.39      1.99 o 
  -6  -6   5       15.32       12.39      1.51 o 
  -5  -6   5      185.41      174.63      3.94 o 
  -4  -6   5      172.31      181.41      3.76 o 
  -3  -6   5       11.59        9.90      1.08 o 
  -2  -6   5        6.47       15.69      0.85 o 
  -1  -6   5      751.77      725.51      6.30 o 
   0  -6   5      901.55      909.18      7.70 o 
   1  -6   5      110.36       80.63      1.72 o 
   2  -6   5      231.61      288.69      3.44 o 
   3  -6   5       13.30       15.64      1.00 o 
   4  -6   5       14.33       11.94      0.94 o 
   5  -6   5        6.75        7.31      1.10 o 
   6  -6   5        4.05        6.64      1.15 o 
   7  -6   5       13.13       10.27      2.35 o 
   8  -6   5        0.77        0.31      1.05 o 
   9  -6   5       25.32       20.92      2.40 o 
  -9  -5   5        2.44        3.73      1.53 o 
  -8  -5   5        0.08        0.93      1.17 o 
  -7  -5   5        0.16        0.11      0.95 o 
  -6  -5   5       40.13       34.62      2.38 o 
  -5  -5   5      113.86      120.44      3.20 o 
  -4  -5   5       56.72       40.35      1.84 o 
  -3  -5   5      691.78      768.76      8.37 o 
  -2  -5   5      894.67      797.39      6.62 o 
  -1  -5   5      961.15      960.36      7.61 o 
   0  -5   5        2.32        4.09      0.55 o 
   1  -5   5      346.23      310.55      3.40 o 
   2  -5   5       29.76       37.15      1.20 o 
   3  -5   5       57.08       57.65      1.71 o 
   4  -5   5        8.72        4.27      0.70 o 
   5  -5   5       19.47       24.36      1.28 o 
   6  -5   5        3.96        4.57      1.01 o 
   7  -5   5        6.39        3.61      1.28 o 
   8  -5   5       17.95       13.67      1.93 o 
   9  -5   5        1.49        0.55      1.18 o 
  -9  -4   5        0.16        0.35      1.76 o 
  -8  -4   5        1.78        2.31      1.10 o 
  -7  -4   5      322.28      308.14      5.84 o 
  -6  -4   5      233.46      257.38      5.07 o 
  -5  -4   5        0.00       -0.37      0.70 o 
  -4  -4   5       22.83       17.14      1.45 o 
  -3  -4   5       78.58       60.68      1.95 o 
  -2  -4   5       33.72       46.36      1.61 o 
  -1  -4   5      748.03      754.54      6.13 o 
   0  -4   5      472.77      581.67      7.92 o 
   1  -4   5      327.04      353.84      4.82 o 
   2  -4   5        0.03        1.13      0.90 o 
   3  -4   5       87.59       74.69      1.60 o 
   4  -4   5      231.92      244.87      3.19 o 
   5  -4   5      727.57      736.93      6.85 o 
   6  -4   5      154.69      155.48      3.77 o 
   7  -4   5       23.05       17.12      1.98 o 
   8  -4   5       18.92       19.06      2.42 o 
   9  -4   5       16.59       19.62      5.52 o 
  -9  -3   5        0.26        2.67      1.34 o 
  -8  -3   5        9.63       12.03      2.02 o 
  -7  -3   5        7.73        7.80      1.44 o 
  -6  -3   5       16.51       18.66      1.61 o 
  -5  -3   5       86.88       88.31      2.64 o 
  -4  -3   5      130.20      118.51      2.81 o 
  -3  -3   5        5.50        1.86      0.71 o 
  -2  -3   5       15.70       20.74      1.12 o 
  -1  -3   5       28.54       44.44      1.05 o 
   0  -3   5       33.42       30.23      0.92 o 
   1  -3   5      483.86      386.23      3.61 o 
   2  -3   5      274.04      336.70      3.32 o 
   3  -3   5       27.33       29.03      1.91 o 
   4  -3   5     1731.42     1914.57     13.93 o 
   5  -3   5       30.78       20.53      1.13 o 
   6  -3   5       36.83       48.25      2.46 o 
   7  -3   5        0.01        0.05      0.97 o 
   8  -3   5       18.19       21.10      2.20 o 
   9  -3   5        2.31        3.46      1.37 o 
  -9  -2   5        0.03        1.17      1.05 o 
  -8  -2   5        9.19        5.68      2.09 o 
  -7  -2   5       20.53       17.41      1.68 o 
  -6  -2   5       23.29       12.48      1.40 o 
  -5  -2   5        1.90        5.91      1.09 o 
  -4  -2   5        0.01        1.12      0.68 o 
  -3  -2   5      135.90      155.53      3.00 o 
  -2  -2   5       46.18       52.80      1.96 o 
  -1  -2   5      840.04      933.42      7.03 o 
   0  -2   5        0.47        1.17      0.39 o 
   1  -2   5     2180.16     2504.91     19.65 o 
   2  -2   5     1430.75     1531.51     12.95 o 
   3  -2   5      216.65      215.57      2.63 o 
   4  -2   5       98.28      141.61      2.51 o 
   5  -2   5        2.46        2.86      0.67 o 
   6  -2   5       11.89        8.17      0.91 o 
   7  -2   5       41.79       45.05      4.44 o 
   8  -2   5       83.31       86.11      4.97 o 
   9  -2   5        0.02        1.41      1.14 o 
  -9  -1   5        0.09        0.93      1.61 o 
  -8  -1   5        2.19       -0.05      1.34 o 
  -7  -1   5      169.44      161.59      4.61 o 
  -6  -1   5        2.56        1.79      1.11 o 
  -5  -1   5        5.21        1.47      1.17 o 
  -4  -1   5      114.22      117.23      1.83 o 
  -3  -1   5       79.95       68.72      1.90 o 
  -2  -1   5      846.97      911.65      6.99 o 
  -1  -1   5        3.50        4.44      0.42 o 
   0  -1   5      504.15      437.83      3.81 o 
   1  -1   5      819.82      835.98      9.38 o 
   2  -1   5      565.20      672.38      6.79 o 
   3  -1   5      331.22      325.20      3.42 o 
   4  -1   5      259.54      261.32      3.24 o 
   5  -1   5       29.65       30.88      1.27 o 
   6  -1   5       22.61       25.07      1.29 o 
   7  -1   5        0.07       -1.05      0.74 o 
   8  -1   5       17.72       14.83      1.93 o 
   9  -1   5       25.88       21.19      2.29 o 
  -9   0   5        3.45        1.44      1.38 o 
  -8   0   5        2.83        4.66      1.50 o 
  -7   0   5        3.72        0.72      1.25 o 
  -6   0   5       47.82       44.10      2.04 o 
  -5   0   5        0.30        0.09      0.45 o 
  -4   0   5      816.45      958.62      8.82 o 
  -3   0   5      132.43      118.00      1.84 o 
  -2   0   5      279.96      293.21      3.01 o 
  -1   0   5      694.28      828.46      6.34 o 
   0   0   5        2.75        2.46      0.43 o 
   1   0   5     2321.56     2174.08     17.26 o 
   2   0   5      933.34      867.58      7.32 o 
   3   0   5      135.44      150.43      2.17 o 
   4   0   5       95.21       99.92      1.95 o 
   5   0   5        1.39        1.84      0.75 o 
   6   0   5      139.46      134.04      2.66 o 
   7   0   5        4.08        4.75      1.07 o 
   8   0   5       33.34       33.76      4.49 o 
   9   0   5        0.72        0.95      1.10 o 
 -10   1   5        1.88        1.19      1.34 o 
  -9   1   5       21.24       19.68      2.47 o 
  -8   1   5       83.34       81.86      3.85 o 
  -7   1   5      108.95      108.15      4.11 o 
  -6   1   5      111.11      105.81      2.92 o 
  -5   1   5        0.43        0.10      0.52 o 
  -4   1   5        4.56        5.26      0.68 o 
  -3   1   5       20.24       22.73      0.97 o 
  -2   1   5      269.09      248.27      2.78 o 
  -1   1   5      120.50      173.17      2.14 o 
   0   1   5        3.06        1.44      0.38 o 
   1   1   5      225.77      202.52      2.31 o 
   2   1   5       13.23       19.44      0.78 o 
   3   1   5      618.60      643.86      5.68 o 
   4   1   5      496.92      514.02      5.16 o 
   5   1   5      164.95      195.69      3.09 o 
   6   1   5        1.02        1.57      0.98 o 
   7   1   5       54.49       46.06      2.15 o 
   8   1   5       46.85       60.07      3.03 o 
   9   1   5        0.95        5.09      1.39 o 
 -10   2   5        0.24        0.41      1.36 o 
  -9   2   5       23.44       20.53      2.55 o 
  -8   2   5        0.01        1.49      1.27 o 
  -7   2   5       16.15       14.67      2.05 o 
  -6   2   5       85.81       93.97      2.56 o 
  -5   2   5      485.00      468.06      4.95 o 
  -4   2   5     3578.63     3786.94     25.53 o 
  -3   2   5      847.66      784.69      6.59 o 
  -2   2   5       11.58       11.08      0.71 o 
  -1   2   5      464.58      621.01      5.19 o 
   0   2   5        1.73        0.65      0.34 o 
   1   2   5       82.58       95.11      1.54 o 
   2   2   5      147.50      159.78      2.18 o 
   3   2   5       80.30       96.82      2.04 o 
   4   2   5       48.75       45.23      1.42 o 
   5   2   5        1.46        2.19      0.78 o 
   6   2   5        7.82        2.08      0.75 o 
   7   2   5        2.63        4.33      1.11 o 
   8   2   5        1.06        0.58      1.63 o 
 -10   3   5        1.99       -0.17      1.32 o 
  -9   3   5        3.63        2.71      1.54 o 
  -8   3   5       68.13       71.07      3.65 o 
  -7   3   5        4.91        6.64      1.67 o 
  -6   3   5      192.23      171.65      3.54 o 
  -5   3   5      180.46      199.84      3.03 o 
  -4   3   5     1362.67     1284.81     10.07 o 
  -3   3   5       23.26       26.89      1.11 o 
  -2   3   5       85.07       86.81      2.44 o 
  -1   3   5      303.00      343.91      3.49 o 
   0   3   5      119.30      132.76      1.90 o 
   1   3   5      556.62      539.79      5.61 o 
   2   3   5      431.59      444.05      4.32 o 
   3   3   5       69.44       54.84      1.41 o 
   4   3   5       25.24       34.91      1.97 o 
   5   3   5        4.89        4.87      0.76 o 
   6   3   5        2.61        8.74      1.05 o 
   7   3   5       12.81       13.84      1.77 o 
   8   3   5        2.99        6.17      1.44 o 
 -10   4   5        2.99        3.49      3.06 o 
  -9   4   5        7.07        4.37      1.49 o 
  -8   4   5        0.00        2.29      1.56 o 
  -7   4   5        0.57       -0.04      1.61 o 
  -6   4   5        4.90        7.63      1.15 o 
  -5   4   5       31.17       30.29      2.53 o 
  -4   4   5      110.69      125.47      2.26 o 
  -3   4   5      329.82      406.37      4.29 o 
  -2   4   5     2270.01     2301.64     16.10 o 
  -1   4   5      150.94      142.57      2.13 o 
   0   4   5     1154.73     1138.57      8.65 o 
   1   4   5      733.61      818.37      6.70 o 
   2   4   5        4.53        6.39      0.62 o 
   3   4   5        4.42        4.56      0.63 o 
   4   4   5        5.23       10.73      0.85 o 
   5   4   5       40.14       33.74      1.74 o 
   6   4   5        1.96        3.00      0.90 o 
   7   4   5        1.16        0.71      0.92 o 
   8   4   5        1.76        1.74      1.09 o 
  -9   5   5        0.04        1.27      1.46 o 
  -8   5   5        1.22        3.31      1.53 o 
  -7   5   5        9.22        4.30      1.13 o 
  -6   5   5      224.11      211.78      4.24 o 
  -5   5   5      310.23      296.69      4.78 o 
  -4   5   5        2.96        3.11      0.78 o 
  -3   5   5        7.65        6.31      0.70 o 
  -2   5   5       15.89       13.95      0.85 o 
  -1   5   5      615.09      640.31      5.71 o 
   0   5   5      142.72      180.45      2.41 o 
   1   5   5       44.09       52.38      1.26 o 
   2   5   5       86.44       76.67      2.67 o 
   3   5   5        0.60        0.85      0.59 o 
   4   5   5       49.10       47.41      1.94 o 
   5   5   5        0.00        0.80      0.74 o 
   6   5   5        3.97        5.54      1.05 o 
   7   5   5       19.62       25.86      4.49 o 
   8   5   5        6.98        7.26      2.64 o 
  -9   6   5       12.23       12.57      2.21 o 
  -8   6   5        5.50        2.53      2.07 o 
  -7   6   5        5.59        7.48      1.32 o 
  -6   6   5        2.18        3.33      1.07 o 
  -5   6   5       88.09       89.59      3.14 o 
  -4   6   5      129.28      127.42      3.11 o 
  -3   6   5      275.30      248.16      3.34 o 
  -2   6   5      747.12      710.69      6.43 o 
  -1   6   5       13.28       26.78      1.07 o 
   0   6   5       50.29       47.44      1.25 o 
   1   6   5      190.74      191.96      3.45 o 
   2   6   5        4.29        5.20      0.82 o 
   3   6   5      394.51      402.79      8.56 o 
   4   6   5       19.65       21.41      1.51 o 
   5   6   5      317.11      312.21      5.34 o 
   6   6   5        3.68        3.37      1.00 o 
   7   6   5       33.51       32.91      4.44 o 
   8   6   5       25.94       31.15      4.36 o 
  -9   7   5        3.31        7.18      1.91 o 
  -8   7   5       58.07       52.62      2.99 o 
  -7   7   5      197.80      182.45      6.53 o 
  -6   7   5        6.89        6.87      2.32 o 
  -5   7   5      449.12      447.31      6.40 o 
  -4   7   5       69.36       62.16      2.30 o 
  -3   7   5      352.09      339.13      4.13 o 
  -2   7   5      142.44      139.94      2.71 o 
  -1   7   5        6.75       10.65      1.06 o 
   0   7   5      432.40      414.70      8.41 o 
   1   7   5        4.98        6.71      0.93 o 
   2   7   5        2.84        3.15      0.81 o 
   3   7   5        0.20       -0.07      0.75 o 
   4   7   5       38.10       34.47      1.95 o 
   5   7   5       14.26       11.59      1.40 o 
   6   7   5        1.17        5.24      1.15 o 
   7   7   5       51.67       51.07      3.09 o 
  -9   8   5       13.11       21.21      2.75 o 
  -8   8   5       57.49       58.78      2.74 o 
  -7   8   5        0.03        0.22      0.90 o 
  -6   8   5       13.28       15.10      1.56 o 
  -5   8   5        0.11        0.94      0.91 o 
  -4   8   5       21.96       18.87      1.49 o 
  -3   8   5       52.11       44.49      1.78 o 
  -2   8   5      118.69      127.13      2.98 o 
  -1   8   5        1.00        0.48      0.64 o 
   0   8   5       26.48       25.99      1.92 o 
   1   8   5      189.62      189.83      3.80 o 
   2   8   5      241.06      231.79      4.36 o 
   3   8   5      434.61      444.14      6.57 o 
   4   8   5       26.61       21.97      1.74 o 
   5   8   5       22.19       32.45      3.31 o 
   6   8   5        2.43        1.16      0.94 o 
   7   8   5       11.94       20.33      4.00 o 
  -8   9   5        0.56        1.89      1.05 o 
  -7   9   5        1.82        2.82      1.13 o 
  -6   9   5        0.45        0.25      1.04 o 
  -5   9   5       25.75       25.01      1.76 o 
  -4   9   5       16.77       20.77      1.59 o 
  -3   9   5        3.44        2.20      1.89 o 
  -2   9   5      209.12      204.18      4.79 o 
  -1   9   5      314.11      282.28      7.99 o 
   0   9   5       13.46       13.83      1.30 o 
   1   9   5       29.24       37.86      1.94 o 
   2   9   5        6.41       10.36      1.35 o 
   3   9   5       14.94       12.16      1.45 o 
   4   9   5       13.85       15.96      1.91 o 
   5   9   5       10.01       18.05      2.89 o 
   6   9   5        2.52        0.04      0.84 o 
  -8  10   5        0.08        0.39      1.51 o 
  -7  10   5       31.74       38.70      4.20 o 
  -6  10   5       15.77       14.99      1.64 o 
  -5  10   5       90.19       95.59      3.93 o 
  -4  10   5      124.96      117.78      4.21 o 
  -3  10   5        5.78        5.37      1.52 o 
  -2  10   5        0.29        0.23      0.75 o 
  -1  10   5        3.13        1.29      0.80 o 
   0  10   5      175.61      173.03      3.90 o 
   1  10   5        6.29        5.13      1.08 o 
   2  10   5       26.67       25.69      1.83 o 
   3  10   5        0.32       -1.13      0.70 o 
   4  10   5        0.50        2.66      1.00 o 
   5  10   5        2.60        0.92      0.89 o 
  -7  11   5       21.80       25.55      6.03 o 
  -6  11   5        5.75        6.81      1.83 o 
  -5  11   5       53.90       54.68      3.25 o 
  -4  11   5       13.26       11.96      1.97 o 
  -3  11   5      187.77      189.94      5.35 o 
  -2  11   5       31.36       27.74      2.86 o 
  -1  11   5      140.08      140.02      3.61 o 
   0  11   5        0.09        1.09      0.85 o 
   1  11   5       48.61       49.81      2.34 o 
   2  11   5        0.00       -0.08      0.77 o 
   3  11   5        0.26        0.56      0.79 o 
   4  11   5        0.10        1.78      1.16 o 
   5  11   5        0.10       -0.54      0.80 o 
  -7  12   5        8.50       10.14      2.05 o 
  -6  12   5       10.45        9.24      2.01 o 
  -5  12   5        1.09        1.70      1.29 o 
  -4  12   5       19.48       18.27      4.62 o 
  -3  12   5        7.46        6.38      1.63 o 
  -2  12   5        0.01        0.58      1.08 o 
  -1  12   5        0.27        0.57      1.32 o 
   0  12   5        1.35        1.80      0.91 o 
   1  12   5       12.88        9.57      1.81 o 
   2  12   5       25.27       26.83      2.05 o 
   3  12   5        2.80        1.96      0.91 o 
   4  12   5        0.12        0.94      1.19 o 
  -6  13   5       19.03       27.74      2.89 o 
  -5  13   5       13.46       17.21      2.40 o 
  -4  13   5        3.21        2.39      1.27 o 
  -3  13   5        2.92        4.67      1.46 o 
  -2  13   5       23.49       31.79      2.68 o 
  -1  13   5        8.50        8.74      3.85 o 
   0  13   5        0.19       -0.05      0.85 o 
   1  13   5       31.24       30.65      2.15 o 
   2  13   5        1.14        2.57      1.51 o 
   3  13   5        1.04        2.19      0.97 o 
  -5  14   5        9.55       10.95      2.16 o 
  -4  14   5       50.54       48.89      3.44 o 
  -3  14   5        0.55        1.02      1.76 o 
  -2  14   5       36.37       37.42      2.96 o 
  -1  14   5        8.48        7.66      1.64 o 
   0  14   5       28.37       29.34      2.18 o 
   1  14   5        3.23       -0.13      0.92 o 
  -1 -15   6       18.94       18.73      2.59 o 
   0 -15   6        8.45        6.61      1.85 o 
   1 -15   6       12.55        9.24      2.51 o 
   2 -15   6        8.46        8.67      1.60 o 
   3 -15   6        4.46        6.83      1.35 o 
   4 -15   6       10.04       14.99      3.54 o 
  -3 -14   6        0.20        2.54      2.18 o 
  -2 -14   6        5.98        2.61      1.47 o 
  -1 -14   6        1.75        1.32      1.58 o 
   0 -14   6        6.93        8.80      1.90 o 
   1 -14   6        4.06        6.71      1.24 o 
   2 -14   6        1.94        2.95      1.21 o 
   3 -14   6        5.35        7.44      1.53 o 
   4 -14   6        7.05       11.65      1.70 o 
   5 -14   6       81.97       98.78      5.94 o 
   6 -14   6        7.50       10.86      2.35 o 
  -4 -13   6        2.89        1.30      1.23 o 
  -3 -13   6        7.00       11.18      4.95 o 
  -2 -13   6        4.25        4.26      3.41 o 
  -1 -13   6       15.60       16.66      2.22 o 
   0 -13   6       41.68       44.27      3.00 o 
   1 -13   6       68.83       69.06      2.98 o 
   2 -13   6        2.86       -0.23      0.81 o 
   3 -13   6       27.58       26.75      2.30 o 
   4 -13   6        0.47        1.51      0.90 o 
   5 -13   6        0.48        1.20      2.22 o 
   6 -13   6        5.84        2.14      2.38 o 
   7 -13   6        1.67        2.93      1.34 o 
  -5 -12   6        3.11        4.36      1.56 o 
  -4 -12   6       17.68       27.64      6.38 o 
  -3 -12   6        4.84        4.98      1.74 o 
  -2 -12   6        0.04       -0.40      1.08 o 
  -1 -12   6      334.05      305.05     14.10 o 
   0 -12   6       37.86       42.31      2.97 o 
   1 -12   6      395.87      375.64      5.98 o 
   2 -12   6       22.18       22.71      1.47 o 
   3 -12   6      110.79      104.79      3.09 o 
   4 -12   6        0.18        0.10      0.85 o 
   5 -12   6        8.39        5.06      1.20 o 
   6 -12   6       11.52       13.44      2.09 o 
   7 -12   6        0.04       -1.64      1.43 o 
  -6 -11   6        1.29        0.87      1.34 o 
  -5 -11   6        5.61        2.92      1.52 o 
  -4 -11   6        1.10        0.96      1.16 o 
  -3 -11   6       12.35       12.95      1.98 o 
  -2 -11   6       14.74       17.29      2.25 o 
  -1 -11   6       49.91       62.44      3.26 o 
   0 -11   6       53.31       56.10      2.00 o 
   1 -11   6        8.41       12.23      1.17 o 
   2 -11   6        9.88        8.13      1.03 o 
   3 -11   6       27.60       29.79      1.76 o 
   4 -11   6        0.07        0.65      0.84 o 
   5 -11   6      215.36      224.21      4.64 o 
   6 -11   6        0.01        0.10      1.54 o 
   7 -11   6       14.25       19.26      2.38 o 
   8 -11   6       11.21       13.01      3.17 o 
  -6 -10   6        0.00       -0.74      1.36 o 
  -5 -10   6       27.54       32.59      2.98 o 
  -4 -10   6       85.71       92.19      4.69 o 
  -3 -10   6      175.17      176.72      5.42 o 
  -2 -10   6        7.88        8.20      1.67 o 
  -1 -10   6      294.94      301.56      5.07 o 
   0 -10   6       55.51       56.45      1.86 o 
   1 -10   6       12.43       14.10      1.13 o 
   2 -10   6        9.98       12.91      1.13 o 
   3 -10   6       24.33       27.85      1.47 o 
   4 -10   6       24.56       31.68      1.84 o 
   5 -10   6        6.64        4.39      1.11 o 
   6 -10   6       11.38       12.96      1.97 o 
   7 -10   6        3.72        1.20      1.33 o 
   8 -10   6       12.89       11.36      2.29 o 
  -7  -9   6        0.00        0.33      1.22 o 
  -6  -9   6        0.45        0.25      1.14 o 
  -5  -9   6        6.31        8.12      3.41 o 
  -4  -9   6       61.26       63.58      4.07 o 
  -3  -9   6        1.15        1.70      1.20 o 
  -2  -9   6       20.28       18.23      1.79 o 
  -1  -9   6      388.48      341.04      4.29 o 
   0  -9   6      487.87      493.87      6.38 o 
   1  -9   6      575.83      536.14      5.74 o 
   2  -9   6      235.09      206.18      3.32 o 
   3  -9   6      919.04      907.21      8.34 o 
   4  -9   6      118.82      119.48      3.05 o 
   5  -9   6        8.72        7.52      1.20 o 
   6  -9   6       16.34       18.00      2.15 o 
   7  -9   6        9.48        8.01      1.80 o 
   8  -9   6       13.08       11.28      4.03 o 
  -7  -8   6        2.62        5.36      1.63 o 
  -6  -8   6       69.97       49.03      3.21 o 
  -5  -8   6        6.53        5.17      2.20 o 
  -4  -8   6      129.99      125.32      6.70 o 
  -3  -8   6       10.86       13.21      1.35 o 
  -2  -8   6       47.86       50.52      2.01 o 
  -1  -8   6       40.44       41.24      1.47 o 
   0  -8   6        0.85        1.28      0.60 o 
   1  -8   6      198.53      188.72      2.99 o 
   2  -8   6       94.31      121.48      2.44 o 
   3  -8   6       11.48       11.07      1.02 o 
   4  -8   6       54.21       53.64      2.10 o 
   5  -8   6       37.95       46.41      2.59 o 
   6  -8   6       17.42       17.37      2.07 o 
   7  -8   6        8.93       10.45      3.19 o 
   8  -8   6        4.78        4.98      1.54 o 
   9  -8   6        0.44       -0.03      1.23 o 
  -8  -7   6        0.01       -1.12      1.17 o 
  -7  -7   6        8.50        6.80      1.74 o 
  -6  -7   6      106.43      101.05      3.37 o 
  -5  -7   6       33.48       24.23      1.85 o 
  -4  -7   6       19.12       20.17      1.57 o 
  -3  -7   6      378.28      355.21      5.43 o 
  -2  -7   6      227.58      254.18      4.28 o 
  -1  -7   6       41.73       31.44      1.26 o 
   0  -7   6        9.56       15.09      0.96 o 
   1  -7   6      181.77      148.01      2.52 o 
   2  -7   6      142.74      133.67      2.41 o 
   3  -7   6       20.16       18.18      1.09 o 
   4  -7   6        0.20       -0.16      0.58 o 
   5  -7   6        1.94        1.84      0.92 o 
   6  -7   6        6.27        7.63      1.51 o 
   7  -7   6       31.79       37.94      2.76 o 
   8  -7   6       31.24       29.37      3.41 o 
   9  -7   6       30.40       33.05      3.21 o 
  -8  -6   6       13.92       17.24      1.97 o 
  -7  -6   6        0.37       -0.27      0.93 o 
  -6  -6   6        0.06       -0.99      0.85 o 
  -5  -6   6       72.02       80.54      3.46 o 
  -4  -6   6      144.66      105.99      2.96 o 
  -3  -6   6        1.29        0.93      0.74 o 
  -2  -6   6       78.61       89.84      1.74 o 
  -1  -6   6       42.17       46.21      1.39 o 
   0  -6   6      265.76      247.03      3.15 o 
   1  -6   6       29.08       33.11      1.25 o 
   2  -6   6       29.59       29.46      1.37 o 
   3  -6   6        6.11        9.03      0.82 o 
   4  -6   6        0.34        0.43      0.58 o 
   5  -6   6       98.05      117.75      2.90 o 
   6  -6   6        7.96       10.09      1.65 o 
   7  -6   6        5.49       10.86      3.12 o 
   8  -6   6       29.50       25.41      2.49 o 
   9  -6   6        0.03       -1.05      1.25 o 
  -8  -5   6        8.49        4.01      1.33 o 
  -7  -5   6        8.76       11.96      1.65 o 
  -6  -5   6        0.00        0.06      0.95 o 
  -5  -5   6        5.72        8.64      1.27 o 
  -4  -5   6       44.97       32.52      1.74 o 
  -3  -5   6       21.11       23.54      1.45 o 
  -2  -5   6      861.94      802.31      7.41 o 
  -1  -5   6       51.76       75.82      1.57 o 
   0  -5   6       97.75       91.58      1.76 o 
   1  -5   6       10.73       12.20      0.77 o 
   2  -5   6      185.72      186.03      2.59 o 
   3  -5   6      102.21      102.98      2.08 o 
   4  -5   6      140.68      154.79      2.58 o 
   5  -5   6       34.12       37.28      1.69 o 
   6  -5   6        1.57        1.74      1.09 o 
   7  -5   6       20.55       11.68      1.85 o 
   8  -5   6        2.13        1.89      1.26 o 
   9  -5   6       38.27       43.34      3.11 o 
  -9  -4   6        4.60        5.90      1.59 o 
  -8  -4   6       27.49       25.33      2.12 o 
  -7  -4   6       93.77       91.98      3.31 o 
  -6  -4   6       31.27       40.47      2.26 o 
  -5  -4   6       98.84       96.54      2.95 o 
  -4  -4   6       75.93      108.03      2.82 o 
  -3  -4   6       10.87       17.17      1.94 o 
  -2  -4   6      158.57      213.04      3.51 o 
  -1  -4   6      302.30      286.74      3.15 o 
   0  -4   6      218.42      143.70      2.10 o 
   1  -4   6     1636.32     1706.30     16.54 o 
   2  -4   6       37.15       41.25      1.16 o 
   3  -4   6     1944.44     2091.64     14.90 o 
   4  -4   6     1227.93     1291.10     11.57 o 
   5  -4   6        4.32        2.02      0.74 o 
   6  -4   6       31.69       24.74      2.10 o 
   7  -4   6        0.29        0.02      1.04 o 
   8  -4   6        9.30       10.80      2.00 o 
   9  -4   6       17.84       15.62      2.24 o 
  -9  -3   6        0.99        3.44      1.33 o 
  -8  -3   6       13.73       19.15      2.28 o 
  -7  -3   6       98.19       88.90      3.86 o 
  -6  -3   6      117.02      112.11      3.28 o 
  -5  -3   6      171.08      154.86      5.43 o 
  -4  -3   6      261.47      260.76      4.39 o 
  -3  -3   6      340.04      380.58      5.14 o 
  -2  -3   6       23.45       20.34      1.47 o 
  -1  -3   6       34.57       44.16      1.10 o 
   0  -3   6      237.48      212.34      2.52 o 
   1  -3   6      743.51      812.07      6.50 o 
   2  -3   6      118.42      137.23      2.38 o 
   3  -3   6     2848.10     2918.76     19.96 o 
   4  -3   6     2165.79     2085.80     22.37 o 
   5  -3   6      105.91      100.66      2.17 o 
   6  -3   6       16.36       11.77      1.27 o 
   7  -3   6        3.11        1.47      1.15 o 
   8  -3   6       13.98       12.41      1.91 o 
   9  -3   6        5.13        6.81      1.63 o 
  -9  -2   6        0.94        3.06      1.39 o 
  -8  -2   6       11.15       11.18      1.86 o 
  -7  -2   6       38.17       45.69      2.34 o 
  -6  -2   6        5.38        2.56      1.22 o 
  -5  -2   6       40.77       42.13      1.96 o 
  -4  -2   6        7.75       14.42      1.20 o 
  -3  -2   6       15.96       13.29      1.08 o 
  -2  -2   6       37.28       13.27      0.92 o 
  -1  -2   6       60.16       68.96      1.51 o 
   0  -2   6      141.38      155.85      2.06 o 
   1  -2   6      213.91      193.04      3.01 o 
   2  -2   6       20.86       22.28      1.26 o 
   3  -2   6     4889.62     5122.37     42.39 o 
   4  -2   6        4.34       -0.15      0.62 o 
   5  -2   6       43.24       48.68      1.57 o 
   6  -2   6        3.07        2.53      0.87 o 
   7  -2   6        0.18        1.42      1.10 o 
   8  -2   6       47.97       47.79      4.22 o 
   9  -2   6        7.93        7.76      1.73 o 
  -9  -1   6        0.07       -0.37      1.19 o 
  -8  -1   6        4.31        1.73      1.30 o 
  -7  -1   6        2.80        1.17      1.01 o 
  -6  -1   6        5.75        5.65      1.22 o 
  -5  -1   6        0.94        2.70      0.86 o 
  -4  -1   6       94.04      122.14      2.90 o 
  -3  -1   6       36.50       26.43      1.19 o 
  -2  -1   6      240.75      308.63      4.24 o 
  -1  -1   6      467.13      489.88      4.35 o 
   0  -1   6      121.81      175.78      2.28 o 
   1  -1   6      133.92      145.26      2.55 o 
   2  -1   6      544.86      406.39      4.92 o 
   3  -1   6      293.67      266.73      3.02 o 
   4  -1   6      357.45      337.43      3.85 o 
   5  -1   6       55.41       47.44      2.06 o 
   6  -1   6        7.91        9.07      1.18 o 
   7  -1   6        7.56        7.73      1.29 o 
   8  -1   6        0.42       -1.14      1.03 o 
   9  -1   6       42.87       35.71      4.91 o 
  -9   0   6        3.74        7.02      1.72 o 
  -8   0   6       26.49       26.25      3.12 o 
  -7   0   6        7.31        9.51      1.82 o 
  -6   0   6       74.00       75.11      2.60 o 
  -5   0   6      129.64      123.19      3.03 o 
  -4   0   6      470.54      481.81      4.76 o 
  -3   0   6      568.32      602.49      5.38 o 
  -2   0   6      186.27      197.55      2.75 o 
  -1   0   6       13.42       26.53      0.91 o 
   0   0   6       10.06        3.87      0.46 o 
   1   0   6       30.88       23.87      1.21 o 
   2   0   6       12.45       14.26      1.01 o 
   3   0   6       51.83       78.66      1.58 o 
   4   0   6      184.24      166.08      2.58 o 
   5   0   6        0.39        1.24      0.59 o 
   6   0   6      115.63      102.91      2.88 o 
   7   0   6       24.16       22.19      1.68 o 
   8   0   6       12.53       17.11      2.05 o 
   9   0   6        5.57        4.51      1.38 o 
  -9   1   6        0.50        0.46      3.56 o 
  -8   1   6        2.41        0.82      1.27 o 
  -7   1   6       54.36       50.75      3.09 o 
  -6   1   6      167.85      184.12      3.92 o 
  -5   1   6      170.58      199.90      4.13 o 
  -4   1   6       16.10       18.00      0.97 o 
  -3   1   6       16.55       19.45      0.97 o 
  -2   1   6      311.75      273.36      3.09 o 
  -1   1   6        4.41        6.14      0.55 o 
   0   1   6        7.27       18.26      0.81 o 
   1   1   6       42.18       58.38      1.21 o 
   2   1   6       39.03       25.37      0.90 o 
   3   1   6      356.71      356.42      3.99 o 
   4   1   6        0.04        0.98      0.54 o 
   5   1   6        1.19        1.74      0.64 o 
   6   1   6       22.80       27.37      1.71 o 
   7   1   6        5.00        1.88      0.94 o 
   8   1   6       10.47        8.49      1.61 o 
   9   1   6       16.57       22.88      3.30 o 
  -9   2   6        0.38        1.35      1.34 o 
  -8   2   6        2.74        6.13      1.69 o 
  -7   2   6       45.04       46.96      2.96 o 
  -6   2   6        6.34        7.26      1.94 o 
  -5   2   6      145.42      127.78      2.44 o 
  -4   2   6     1479.51     1401.15     11.52 o 
  -3   2   6      231.41      229.32      3.62 o 
  -2   2   6      170.54      171.16      2.41 o 
  -1   2   6       32.06       31.92      1.19 o 
   0   2   6      277.86      270.50      2.97 o 
   1   2   6     1393.78     1321.46      9.80 o 
   2   2   6      696.89      733.90      7.56 o 
   3   2   6      318.52      283.77      3.39 o 
   4   2   6       11.79       23.84      1.24 o 
   5   2   6       78.52       83.74      2.09 o 
   6   2   6      121.77      143.83      3.83 o 
   7   2   6       59.82       50.22      2.60 o 
   8   2   6        3.46        5.78      1.54 o 
  -9   3   6        0.14        3.92      1.41 o 
  -8   3   6        4.66        6.49      1.75 o 
  -7   3   6       16.56       22.33      2.66 o 
  -6   3   6       45.75       41.27      1.96 o 
  -5   3   6      138.91      158.19      2.76 o 
  -4   3   6      119.33      136.01      2.44 o 
  -3   3   6      855.59      872.04      7.40 o 
  -2   3   6       85.71      106.27      2.24 o 
  -1   3   6       28.81       24.03      1.00 o 
   0   3   6       24.67       17.95      1.16 o 
   1   3   6      270.57      245.96      2.92 o 
   2   3   6      295.16      286.16      3.35 o 
   3   3   6       42.46       36.78      1.26 o 
   4   3   6        3.78        4.33      0.66 o 
   5   3   6      306.72      302.72      4.10 o 
   6   3   6        0.08        0.75      0.95 o 
   7   3   6       10.90        9.96      1.63 o 
   8   3   6        1.17       -0.05      0.96 o 
  -9   4   6        0.05        1.61      1.32 o 
  -8   4   6        3.71        1.46      2.16 o 
  -7   4   6       22.98       18.65      2.31 o 
  -6   4   6       26.75       30.26      1.83 o 
  -5   4   6        2.37        6.18      1.04 o 
  -4   4   6      261.64      246.76      3.38 o 
  -3   4   6      637.39      643.35      6.03 o 
  -2   4   6       23.16       17.57      0.95 o 
  -1   4   6     2811.23     2917.11     27.05 o 
   0   4   6      786.74      888.59      7.62 o 
   1   4   6      178.42      197.44      2.61 o 
   2   4   6        3.40        1.99      0.51 o 
   3   4   6       21.98       33.24      1.24 o 
   4   4   6        0.26        0.21      0.70 o 
   5   4   6      154.14      158.83      3.77 o 
   6   4   6        0.03        0.24      0.93 o 
   7   4   6        0.10        1.05      0.98 o 
   8   4   6        1.41        2.94      1.26 o 
  -9   5   6        1.07       -0.55      1.26 o 
  -8   5   6        0.95        1.56      1.39 o 
  -7   5   6       27.28       38.31      2.93 o 
  -6   5   6      315.95      293.24      5.13 o 
  -5   5   6      791.84      775.31      8.84 o 
  -4   5   6      225.47      202.69      3.09 o 
  -3   5   6       27.65       25.84      1.20 o 
  -2   5   6      109.95      100.14      2.02 o 
  -1   5   6      315.11      297.84      3.52 o 
   0   5   6      435.91      460.29      4.56 o 
   1   5   6      296.25      282.42      3.30 o 
   2   5   6      613.94      640.87      7.32 o 
   3   5   6       28.08       24.99      1.48 o 
   4   5   6       32.67       36.72      2.14 o 
   5   5   6        0.51       -0.75      0.67 o 
   6   5   6       11.69       13.18      1.83 o 
   7   5   6       12.88       15.08      2.00 o 
   8   5   6        9.03       14.23      2.05 o 
  -9   6   6        7.11        9.01      2.03 o 
  -8   6   6        1.17        0.52      1.85 o 
  -7   6   6        7.05        8.98      2.38 o 
  -6   6   6        0.13       -0.22      0.98 o 
  -5   6   6       38.62       36.87      1.97 o 
  -4   6   6      574.98      558.14      6.98 o 
  -3   6   6      122.97      114.99      2.32 o 
  -2   6   6       17.84       18.08      1.37 o 
  -1   6   6      225.78      189.54      2.77 o 
   0   6   6       10.05       11.06      1.08 o 
   1   6   6        1.04        2.52      0.72 o 
   2   6   6       30.19       43.00      3.90 o 
   3   6   6      161.77      136.79      3.21 o 
   4   6   6        0.03        0.05      0.72 o 
   5   6   6        0.41        1.70      0.85 o 
   6   6   6        2.36        0.86      1.04 o 
   7   6   6        0.50        1.94      1.17 o 
  -9   7   6        1.65        2.11      1.74 o 
  -8   7   6        0.19        2.95      1.50 o 
  -7   7   6       24.31       31.90      2.10 o 
  -6   7   6       21.48       19.40      3.20 o 
  -5   7   6       15.51       12.72      1.47 o 
  -4   7   6      247.45      215.70      4.13 o 
  -3   7   6        0.01        1.19      0.62 o 
  -2   7   6       16.21       12.43      0.93 o 
  -1   7   6      235.79      218.80      3.89 o 
   0   7   6      410.67      402.69      9.28 o 
   1   7   6      179.76      143.88      3.73 o 
   2   7   6      401.25      414.30      5.95 o 
   3   7   6      513.20      497.71      6.89 o 
   4   7   6        2.52        5.45      1.12 o 
   5   7   6       12.66       13.17      1.45 o 
   6   7   6        1.71       -0.23      1.85 o 
   7   7   6       18.44       18.45      2.29 o 
  -9   8   6        2.34        1.55      1.53 o 
  -8   8   6       19.00        9.25      1.94 o 
  -7   8   6        0.89        0.25      0.99 o 
  -6   8   6        7.92       11.15      1.82 o 
  -5   8   6        2.53        1.12      1.15 o 
  -4   8   6       15.95       15.54      1.69 o 
  -3   8   6      407.51      354.77      4.47 o 
  -2   8   6        0.93        1.12      0.80 o 
  -1   8   6       47.05       37.48      1.85 o 
   0   8   6       18.29       17.58      1.59 o 
   1   8   6      123.57      125.97      3.17 o 
   2   8   6      388.25      335.43      5.47 o 
   3   8   6        0.12        0.35      0.85 o 
   4   8   6        8.39       12.32      1.46 o 
   5   8   6        1.53        2.15      0.95 o 
   6   8   6       25.03       24.19      2.41 o 
  -8   9   6        3.22        2.65      1.41 o 
  -7   9   6        3.98        2.18      1.08 o 
  -6   9   6        3.94        3.93      1.11 o 
  -5   9   6       35.10       32.42      2.47 o 
  -4   9   6       20.76       14.14      1.88 o 
  -3   9   6        0.03        1.40      1.20 o 
  -2   9   6      302.67      286.59      4.91 o 
  -1   9   6      146.63      133.78      3.31 o 
   0   9   6       30.20       38.84      1.94 o 
   1   9   6      154.33      144.66      3.56 o 
   2   9   6      605.80      570.67     11.29 o 
   3   9   6      257.96      257.61      5.11 o 
   4   9   6        2.39        1.60      0.93 o 
   5   9   6        8.32        9.87      1.80 o 
   6   9   6        1.72        0.64      1.28 o 
  -8  10   6        0.30        1.33      1.14 o 
  -7  10   6        1.56        1.86      1.09 o 
  -6  10   6       10.41       11.02      1.97 o 
  -5  10   6       14.86       20.07      2.29 o 
  -4  10   6       38.52       28.66      2.57 o 
  -3  10   6        4.76        6.08      1.57 o 
  -2  10   6       47.79       44.31      2.09 o 
  -1  10   6       11.68        7.45      1.17 o 
   0  10   6        1.41        2.35      0.88 o 
   1  10   6        4.52        5.54      1.13 o 
   2  10   6        5.92        3.72      1.08 o 
   3  10   6        7.61        9.63      1.33 o 
   4  10   6       11.03       16.81      1.73 o 
   5  10   6        0.01        0.15      0.95 o 
  -7  11   6        0.55       -0.22      1.33 o 
  -6  11   6       14.29       16.59      2.32 o 
  -5  11   6        0.13        2.21      1.34 o 
  -4  11   6        2.89        4.41      1.60 o 
  -3  11   6        0.01       -0.37      1.18 o 
  -2  11   6       36.63       32.31      2.52 o 
  -1  11   6       64.60       60.80      2.50 o 
   0  11   6        2.64        1.70      1.40 o 
   1  11   6       20.68       22.16      1.83 o 
   2  11   6       24.94       20.55      1.80 o 
   3  11   6        0.34        1.35      0.85 o 
   4  11   6        6.13        5.46      1.21 o 
  -6  12   6       13.37       16.32      2.37 o 
  -5  12   6        4.87        4.56      1.64 o 
  -4  12   6        0.97        1.96      1.29 o 
  -3  12   6        2.80        2.83      1.36 o 
  -2  12   6        2.90        4.06      1.47 o 
  -1  12   6        0.81        0.66      0.85 o 
   0  12   6        0.03       -0.51      0.95 o 
   1  12   6        3.06        3.96      1.06 o 
   2  12   6        9.32        8.98      1.39 o 
   3  12   6        0.38        0.76      0.96 o 
  -5  13   6       45.41       46.30      3.36 o 
  -4  13   6        7.16        7.43      1.77 o 
  -3  13   6        0.02        0.87      1.23 o 
  -2  13   6       10.17        8.76      1.77 o 
  -1  13   6        2.61        3.22      1.96 o 
   0  13   6        0.28       -1.49      0.74 o 
   1  13   6       13.73       19.41      1.88 o 
   2  13   6        1.84        3.68      1.09 o 
  -4  14   6       30.40       36.65      3.11 o 
  -3  14   6        4.88        3.58      1.41 o 
  -2  14   6       15.37       15.63      2.23 o 
  -1  14   6       41.98       39.36      3.03 o 
   0  14   6        0.09        0.00      0.83 o 
  -1 -15   7        1.46        2.83      1.51 o 
   0 -15   7        0.30       -1.11      1.17 o 
   1 -15   7        2.27        3.12      1.58 o 
   2 -15   7        2.00        3.43      1.16 o 
   3 -15   7        1.18        3.66      2.68 o 
   4 -15   7        4.54        3.65      1.76 o 
  -2 -14   7        2.40        7.38      1.84 o 
  -1 -14   7        0.02       -0.30      1.10 o 
   0 -14   7        2.62        1.24      1.24 o 
   1 -14   7        5.31        4.77      1.52 o 
   2 -14   7        0.22        2.76      1.03 o 
   3 -14   7        6.96       13.88      1.82 o 
   4 -14   7       51.36       53.94      4.31 o 
   5 -14   7       45.81       48.69      3.20 o 
  -4 -13   7        1.56        2.24      1.34 o 
  -3 -13   7        1.81        0.39      1.22 o 
  -2 -13   7        1.07        3.00      2.46 o 
  -1 -13   7       31.34       35.52      2.89 o 
   0 -13   7      114.27      106.89      4.36 o 
   1 -13   7       40.57       52.58      5.74 o 
   2 -13   7       30.95       31.70      2.40 o 
   3 -13   7       73.04       83.84      2.91 o 
   4 -13   7       15.25       21.38      2.33 o 
   5 -13   7        2.22       -0.31      1.20 o 
   6 -13   7        3.52        1.46      1.65 o 
  -5 -12   7        0.01        1.58      1.29 o 
  -4 -12   7        0.01       -0.02      2.73 o 
  -3 -12   7        0.21       -0.73      1.39 o 
  -2 -12   7       68.53       57.99      3.41 o 
  -1 -12   7      104.80       97.35      4.21 o 
   0 -12   7        5.00        5.39      1.62 o 
   1 -12   7      226.26      210.67      3.79 o 
   2 -12   7       33.01       35.77      1.96 o 
   3 -12   7       27.00       29.38      1.87 o 
   4 -12   7        0.46        0.42      1.80 o 
   5 -12   7        0.44       -1.77      2.60 o 
   6 -12   7        6.07       10.15      1.96 o 
   7 -12   7       11.44       14.96      2.23 o 
  -5 -11   7        1.51       -0.18      1.17 o 
  -4 -11   7       16.09       19.87      2.50 o 
  -3 -11   7        7.01        8.13      1.76 o 
  -2 -11   7      247.36      235.84      6.34 o 
  -1 -11   7      127.12      110.26      4.15 o 
   0 -11   7       42.24       47.46      2.21 o 
   1 -11   7        6.26        7.87      1.02 o 
   2 -11   7       88.58       79.89      2.32 o 
   3 -11   7        0.07        0.80      0.77 o 
   4 -11   7       51.39       45.95      2.81 o 
   5 -11   7        5.66        6.79      2.42 o 
   6 -11   7        3.33        5.53      1.69 o 
   7 -11   7        0.75        1.17      1.28 o 
  -6 -10   7        1.34        0.18      1.24 o 
  -5 -10   7        0.94        0.61      1.17 o 
  -4 -10   7        0.02        1.74      1.24 o 
  -3 -10   7        6.72        6.00      1.72 o 
  -2 -10   7        2.52        3.06      1.01 o 
  -1 -10   7        0.80        1.20      0.90 o 
   0 -10   7      116.49      115.45      2.58 o 
   1 -10   7       36.96       42.65      1.70 o 
   2 -10   7      164.63      168.45      3.21 o 
   3 -10   7        8.76       11.29      1.14 o 
   4 -10   7        0.01        2.63      1.27 o 
   5 -10   7        0.80        2.16      1.35 o 
   6 -10   7        0.03       -2.06      1.03 o 
   7 -10   7       13.98       20.24      2.42 o 
   8 -10   7       19.09       19.21      2.59 o 
  -7  -9   7        8.61        7.07      1.88 o 
  -6  -9   7        5.68        5.23      1.71 o 
  -5  -9   7       10.39        9.16      1.94 o 
  -4  -9   7       20.69       18.91      1.71 o 
  -3  -9   7        0.10        0.47      0.84 o 
  -2  -9   7       19.92       22.91      1.65 o 
  -1  -9   7       28.51       33.63      1.86 o 
   0  -9   7       48.64       59.49      1.85 o 
   1  -9   7        9.21       11.30      1.45 o 
   2  -9   7        0.01        0.25      0.71 o 
   3  -9   7       77.13       65.77      2.44 o 
   4  -9   7      131.00      127.22      6.78 o 
   5  -9   7        4.34        4.61      1.41 o 
   6  -9   7      111.72      106.48      4.16 o 
   7  -9   7        0.35        1.17      1.19 o 
   8  -9   7        6.41        8.53      1.85 o 
  -7  -8   7        1.73        5.23      1.66 o 
  -6  -8   7        0.50        2.82      1.43 o 
  -5  -8   7       18.00       13.52      1.66 o 
  -4  -8   7      181.38      181.64      4.55 o 
  -3  -8   7       20.38       11.75      1.31 o 
  -2  -8   7      147.47      141.60      3.33 o 
  -1  -8   7        1.49        2.83      0.67 o 
   0  -8   7      250.39      231.76      3.40 o 
   1  -8   7       59.33       56.51      1.76 o 
   2  -8   7       74.49       72.74      1.98 o 
   3  -8   7       60.96       56.86      1.78 o 
   4  -8   7        5.15        2.97      1.15 o 
   5  -8   7        7.04        5.46      1.44 o 
   6  -8   7       31.83       38.82      2.76 o 
   7  -8   7        0.72        1.40      1.12 o 
   8  -8   7       16.99       17.14      2.41 o 
   9  -8   7        0.60       -0.29      1.18 o 
  -8  -7   7        0.13        2.96      1.64 o 
  -7  -7   7        0.00        0.15      0.96 o 
  -6  -7   7        0.12        2.06      1.08 o 
  -5  -7   7       57.40       62.70      2.64 o 
  -4  -7   7        8.41       12.51      1.88 o 
  -3  -7   7       10.05       12.78      1.75 o 
  -2  -7   7       28.55       30.32      1.68 o 
  -1  -7   7      148.67      180.63      2.80 o 
   0  -7   7      325.25      314.13      4.21 o 
   1  -7   7      242.49      200.37      3.10 o 
   2  -7   7       29.47       30.88      1.32 o 
   3  -7   7        0.31        0.80      0.60 o 
   4  -7   7       36.68       37.92      3.00 o 
   5  -7   7        3.64        3.97      1.21 o 
   6  -7   7       40.55       41.35      5.19 o 
   7  -7   7        8.23        8.58      1.72 o 
   8  -7   7       15.28       10.87      1.96 o 
   9  -7   7        0.28       -0.27      1.12 o 
  -8  -6   7        0.36        0.23      1.06 o 
  -7  -6   7        0.32        2.30      1.07 o 
  -6  -6   7        1.67        1.31      1.37 o 
  -5  -6   7      250.97      222.25      4.69 o 
  -4  -6   7      262.62      254.20      4.71 o 
  -3  -6   7      363.18      343.49      5.32 o 
  -2  -6   7      297.88      271.18      5.85 o 
  -1  -6   7      195.82      170.23      2.59 o 
   0  -6   7      734.09      820.67      7.18 o 
   1  -6   7        0.02        2.27      0.58 o 
   2  -6   7        4.64        7.97      0.76 o 
   3  -6   7        6.96        5.57      0.72 o 
   4  -6   7        4.44        4.46      0.93 o 
   5  -6   7       29.34       35.71      2.34 o 
   6  -6   7        0.24        1.02      1.09 o 
   7  -6   7        6.98       10.48      2.29 o 
   8  -6   7        0.19       -1.21      2.22 o 
   9  -6   7        0.85        1.73      1.63 o 
  -8  -5   7       23.79       25.55      2.47 o 
  -7  -5   7        0.36        8.67      1.48 o 
  -6  -5   7        0.82        1.95      1.13 o 
  -5  -5   7      216.32      182.00      4.14 o 
  -4  -5   7       32.37       43.97      1.99 o 
  -3  -5   7        6.81        2.38      0.83 o 
  -2  -5   7       26.20       34.29      1.78 o 
  -1  -5   7      250.70      232.87      2.98 o 
   0  -5   7      693.57      667.63      6.02 o 
   1  -5   7      220.58      199.66      3.02 o 
   2  -5   7      420.35      445.17      4.54 o 
   3  -5   7       18.71       22.49      1.05 o 
   4  -5   7      170.79      167.88      3.41 o 
   5  -5   7        3.37        2.45      0.90 o 
   6  -5   7      112.83      109.08      3.93 o 
   7  -5   7        1.86        0.17      1.08 o 
   8  -5   7        1.53        2.43      1.27 o 
   9  -5   7        0.00       -0.38      1.10 o 
  -8  -4   7        0.05       -1.36      1.24 o 
  -7  -4   7        0.00       -0.65      0.95 o 
  -6  -4   7        6.50        2.19      1.31 o 
  -5  -4   7      256.67      225.67      4.58 o 
  -4  -4   7       56.76       52.25      2.09 o 
  -3  -4   7       43.15       46.03      1.98 o 
  -2  -4   7       56.67       61.51      2.64 o 
  -1  -4   7      215.04      227.57      2.85 o 
   0  -4   7       10.71       11.63      0.75 o 
   1  -4   7       30.49       41.50      1.22 o 
   2  -4   7       35.87       34.58      1.11 o 
   3  -4   7      284.33      240.13      2.99 o 
   4  -4   7      133.14      145.12      3.19 o 
   5  -4   7       49.76       59.44      2.25 o 
   6  -4   7       52.11       50.30      2.78 o 
   7  -4   7       12.06       20.75      2.20 o 
   8  -4   7        0.30        0.22      1.10 o 
   9  -4   7        8.32        5.67      2.00 o 
  -9  -3   7        0.38        0.67      1.15 o 
  -8  -3   7        0.06        0.40      2.95 o 
  -7  -3   7       14.47       10.36      1.96 o 
  -6  -3   7        4.11        9.87      1.44 o 
  -5  -3   7       31.74       31.37      2.27 o 
  -4  -3   7        5.72        5.46      1.04 o 
  -3  -3   7       47.80       43.24      1.80 o 
  -2  -3   7      894.54      930.59      8.83 o 
  -1  -3   7      205.07      199.05      3.40 o 
   0  -3   7      406.26      339.76      3.57 o 
   1  -3   7     1284.10     1123.47      8.64 o 
   2  -3   7      368.63      326.93      6.66 o 
   3  -3   7      184.32      164.70      3.25 o 
   4  -3   7     1367.56     1396.58     13.13 o 
   5  -3   7        0.07        0.00      1.42 o 
   6  -3   7        0.07        0.27      0.80 o 
   7  -3   7       29.78       34.49      2.61 o 
   8  -3   7        0.55        0.57      1.28 o 
   9  -3   7        0.29        1.19      1.67 o 
  -9  -2   7        0.36       -1.95      0.98 o 
  -8  -2   7        8.48        7.76      1.73 o 
  -7  -2   7        2.31        0.33      0.94 o 
  -6  -2   7       30.31       28.44      1.92 o 
  -5  -2   7       15.10       14.23      1.76 o 
  -4  -2   7       18.40       34.88      1.77 o 
  -3  -2   7       52.15       66.91      2.12 o 
  -2  -2   7      254.50      266.01      3.76 o 
  -1  -2   7      313.43      271.26      3.77 o 
   0  -2   7      998.16     1051.59     12.03 o 
   1  -2   7      165.87      170.55      2.97 o 
   2  -2   7     2475.27     2510.53     25.22 o 
   3  -2   7     2538.63     2688.50     23.28 o 
   4  -2   7       58.83       50.47      2.02 o 
   5  -2   7      105.06       86.24      3.85 o 
   6  -2   7        0.96        0.65      0.83 o 
   7  -2   7       12.40       10.63      1.74 o 
   8  -2   7       24.90       25.24      2.42 o 
   9  -2   7        1.82        1.20      1.27 o 
  -9  -1   7        1.91        1.79      1.56 o 
  -8  -1   7       20.94       22.91      3.19 o 
  -7  -1   7       65.64       62.23      2.67 o 
  -6  -1   7       75.75       75.94      2.77 o 
  -5  -1   7        2.57        3.00      0.97 o 
  -4  -1   7       34.90       42.23      1.89 o 
  -3  -1   7       66.41       34.39      1.09 o 
  -2  -1   7     1453.75     1453.75     11.48 o 
  -1  -1   7     1321.74     1255.49     10.72 o 
   0  -1   7        2.69        1.52      0.44 o 
   1  -1   7       37.65       38.41      1.50 o 
   2  -1   7      292.16      354.27      4.74 o 
   3  -1   7       14.28       14.38      1.21 o 
   4  -1   7      272.99      291.26      4.59 o 
   5  -1   7       63.07       81.25      3.72 o 
   6  -1   7       17.28       24.37      1.66 o 
   7  -1   7       10.22       12.81      1.47 o 
   8  -1   7        3.19        1.83      1.56 o 
   9  -1   7        2.16        2.89      1.32 o 
  -9   0   7        1.36        2.97      1.50 o 
  -8   0   7        9.46       13.50      2.16 o 
  -7   0   7       36.90       36.43      4.99 o 
  -6   0   7       39.37       38.16      3.12 o 
  -5   0   7       89.86       88.78      2.72 o 
  -4   0   7      168.68      173.58      3.04 o 
  -3   0   7        4.46        5.06      0.61 o 
  -2   0   7      750.37      816.80      7.72 o 
  -1   0   7      631.01      537.15      4.87 o 
   0   0   7       50.19       58.87      1.38 o 
   1   0   7      239.08      267.05      3.81 o 
   2   0   7      246.18      260.01      4.60 o 
   3   0   7       33.13       32.97      1.48 o 
   4   0   7       36.26       26.85      1.65 o 
   5   0   7        7.80        8.76      1.14 o 
   6   0   7      122.97      108.57      3.06 o 
   7   0   7      113.24      130.30      3.54 o 
   8   0   7        1.40        1.12      1.11 o 
   9   0   7        0.99       -0.61      0.96 o 
  -9   1   7       33.70       37.14      3.16 o 
  -8   1   7        0.21        1.75      1.39 o 
  -7   1   7       75.29       88.32      3.95 o 
  -6   1   7        4.07        4.07      1.11 o 
  -5   1   7       15.00       18.27      4.86 o 
  -4   1   7      393.94      394.78      4.81 o 
  -3   1   7      103.13      132.79      2.23 o 
  -2   1   7      265.40      268.00      3.53 o 
  -1   1   7      492.19      449.11      4.35 o 
   0   1   7       49.85       51.36      1.29 o 
   1   1   7      106.21      119.94      1.85 o 
   2   1   7       65.04       68.48      2.16 o 
   3   1   7      228.92      232.70      4.23 o 
   4   1   7      208.97      195.51      3.70 o 
   5   1   7       36.72       32.43      1.77 o 
   6   1   7       17.33       21.06      1.64 o 
   7   1   7       36.49       38.68      2.12 o 
   8   1   7        0.01       -1.66      0.92 o 
   9   1   7        8.29        9.11      2.38 o 
  -9   2   7        3.80        0.68      1.34 o 
  -8   2   7        0.86        0.46      1.22 o 
  -7   2   7       31.33       28.02      2.63 o 
  -6   2   7        1.23        3.12      1.37 o 
  -5   2   7      177.37      164.55      2.87 o 
  -4   2   7      801.45      768.04      7.02 o 
  -3   2   7      405.41      437.16      4.59 o 
  -2   2   7       11.23       17.74      0.93 o 
  -1   2   7       20.53       30.99      1.15 o 
   0   2   7       22.04       18.83      0.98 o 
   1   2   7      407.75      452.01      4.39 o 
   2   2   7       84.87       90.23      1.74 o 
   3   2   7        1.54        1.04      0.54 o 
   4   2   7       94.77       82.54      2.93 o 
   5   2   7      169.43      152.15      3.47 o 
   6   2   7        2.20        3.33      1.00 o 
   7   2   7       11.12       10.96      1.82 o 
   8   2   7        1.01        1.94      1.67 o 
  -9   3   7        1.65        0.23      1.28 o 
  -8   3   7        5.30        7.94      1.87 o 
  -7   3   7      154.09      125.01      4.65 o 
  -6   3   7       85.70       91.31      3.81 o 
  -5   3   7       90.29       81.50      2.11 o 
  -4   3   7      305.51      318.52      4.00 o 
  -3   3   7      118.89      102.82      2.10 o 
  -2   3   7      910.91      976.26      8.08 o 
  -1   3   7        4.31        3.17      0.60 o 
   0   3   7      842.94      809.76      6.82 o 
   1   3   7       80.77       88.43      1.75 o 
   2   3   7       56.03       40.70      1.30 o 
   3   3   7      123.83      125.37      2.93 o 
   4   3   7      216.62      196.57      3.07 o 
   5   3   7       30.05       30.45      1.76 o 
   6   3   7        0.08        0.34      0.97 o 
   7   3   7        6.00        7.62      1.51 o 
   8   3   7        1.85        1.17      1.12 o 
  -9   4   7        3.57        2.82      1.58 o 
  -8   4   7        1.14        3.23      3.41 o 
  -7   4   7       22.57       15.41      2.21 o 
  -6   4   7     1131.22     1042.61     13.79 o 
  -5   4   7       16.26       23.20      1.53 o 
  -4   4   7       30.39       29.50      1.61 o 
  -3   4   7        9.17       11.12      0.92 o 
  -2   4   7       96.78       79.47      2.19 o 
  -1   4   7      461.61      437.23      4.54 o 
   0   4   7       36.20       37.10      1.27 o 
   1   4   7      336.91      388.97      4.16 o 
   2   4   7      131.71      146.78      2.41 o 
   3   4   7       23.06       24.70      1.47 o 
   4   4   7        0.31        2.05      0.77 o 
   5   4   7       38.99       37.36      2.46 o 
   6   4   7       23.87       17.67      2.04 o 
   7   4   7        1.74        3.69      2.09 o 
   8   4   7        0.04       -0.71      1.41 o 
  -9   5   7        4.53        8.62      2.46 o 
  -8   5   7        1.10       -0.63      1.43 o 
  -7   5   7        0.12        2.18      1.44 o 
  -6   5   7      586.70      556.26      7.53 o 
  -5   5   7        4.66        7.13      1.29 o 
  -4   5   7        3.74        8.43      0.95 o 
  -3   5   7        8.93        4.95      0.78 o 
  -2   5   7      122.78      125.52      2.37 o 
  -1   5   7     1211.65     1274.79     10.12 o 
   0   5   7       27.57       25.39      1.13 o 
   1   5   7      340.33      338.12      3.87 o 
   2   5   7      154.00      145.60      4.66 o 
   3   5   7      221.15      214.56      4.78 o 
   4   5   7       32.39       30.21      1.74 o 
   5   5   7        0.01       -1.42      1.34 o 
   6   5   7        6.73        6.97      2.60 o 
   7   5   7       17.59       17.12      2.73 o 
  -9   6   7        6.97        8.19      1.93 o 
  -8   6   7       19.39       30.49      2.91 o 
  -7   6   7       33.76       39.25      3.03 o 
  -6   6   7       81.93       81.71      4.15 o 
  -5   6   7      711.40      666.82      8.28 o 
  -4   6   7      318.13      298.09      4.91 o 
  -3   6   7      174.45      160.68      3.32 o 
  -2   6   7      404.14      358.98      4.33 o 
  -1   6   7       50.94       55.09      2.28 o 
   0   6   7      115.57      109.96      3.45 o 
   1   6   7       19.61       24.79      1.86 o 
   2   6   7      154.05      148.93      3.28 o 
   3   6   7       23.53       26.65      1.73 o 
   4   6   7       93.00      103.04      3.00 o 
   5   6   7        8.15       10.83      1.89 o 
   6   6   7        0.04        1.35      1.28 o 
   7   6   7        9.44        6.37      1.57 o 
  -9   7   7        3.83        3.93      1.77 o 
  -8   7   7       66.35       64.00      9.77 o 
  -7   7   7        6.23        6.87      1.37 o 
  -6   7   7        6.83       10.34      1.42 o 
  -5   7   7      141.71      111.16      4.91 o 
  -4   7   7        0.01        1.27      1.11 o 
  -3   7   7      330.95      331.57      4.33 o 
  -2   7   7       73.59       63.42      1.85 o 
  -1   7   7       98.99       92.98      2.62 o 
   0   7   7      129.68      136.07      3.82 o 
   1   7   7       37.58       39.90      1.87 o 
   2   7   7        6.71       11.31      1.27 o 
   3   7   7        0.03       -0.45      0.67 o 
   4   7   7        2.98        4.02      1.03 o 
   5   7   7        1.81        2.61      1.24 o 
   6   7   7        0.04        0.56      1.03 o 
   7   7   7       27.00       38.56      3.03 o 
  -8   8   7        0.08       -1.26      2.44 o 
  -7   8   7        0.29        1.19      0.97 o 
  -6   8   7       18.32       19.01      1.71 o 
  -5   8   7        6.73        8.55      1.27 o 
  -4   8   7        0.01       -0.67      0.86 o 
  -3   8   7        2.44        0.96      1.23 o 
  -2   8   7      396.96      386.39      5.75 o 
  -1   8   7       65.45       71.68      2.44 o 
   0   8   7       99.51      112.36      3.22 o 
   1   8   7       29.69       29.71      1.78 o 
   2   8   7       16.41       18.58      1.55 o 
   3   8   7       40.13       31.08      3.62 o 
   4   8   7       53.65       52.81      2.39 o 
   5   8   7        6.15        4.48      1.35 o 
   6   8   7        8.18       16.53      3.15 o 
  -8   9   7        0.16       -0.01      1.37 o 
  -7   9   7        0.04       -0.70      0.93 o 
  -6   9   7       22.91       36.28      2.21 o 
  -5   9   7        0.01       -2.58      1.76 o 
  -4   9   7        1.23        0.83      1.23 o 
  -3   9   7       19.97       16.72      2.03 o 
  -2   9   7       48.43       47.46      2.19 o 
  -1   9   7        0.95        1.03      0.81 o 
   0   9   7       56.80       47.39      2.14 o 
   1   9   7       22.62       19.56      1.60 o 
   2   9   7       23.27       26.59      1.86 o 
   3   9   7        9.17       13.00      1.49 o 
   4   9   7        8.68        9.00      1.33 o 
   5   9   7        8.86        7.53      1.67 o 
  -7  10   7       24.53       23.05      3.96 o 
  -6  10   7       27.82       17.05      3.28 o 
  -5  10   7      162.56      158.57      5.16 o 
  -4  10   7      139.20      130.34      6.82 o 
  -3  10   7       25.47       34.87      2.61 o 
  -2  10   7       65.87       56.46      2.38 o 
  -1  10   7       17.16       18.40      1.58 o 
   0  10   7      139.83      127.83      3.67 o 
   1  10   7       38.64       33.11      2.04 o 
   2  10   7        4.64        4.56      1.08 o 
   3  10   7       15.53       12.48      1.54 o 
   4  10   7       14.30       13.12      1.73 o 
   5  10   7        0.07       -0.27      1.02 o 
  -7  11   7        0.44        0.72      1.28 o 
  -6  11   7        4.07        5.78      2.33 o 
  -5  11   7        7.34        5.17      1.68 o 
  -4  11   7       16.31       11.39      1.96 o 
  -3  11   7       35.32       32.56      2.65 o 
  -2  11   7       83.41       71.21      3.44 o 
  -1  11   7       90.49      100.08      3.16 o 
   0  11   7       50.20       49.45      3.57 o 
   1  11   7       48.00       56.59      2.56 o 
   2  11   7       45.40       44.82      2.37 o 
   3  11   7       11.28       11.37      1.49 o 
   4  11   7        0.30        1.16      1.15 o 
  -6  12   7        1.17        2.23      1.54 o 
  -5  12   7        6.63        8.41      1.91 o 
  -4  12   7        0.02        0.66      1.28 o 
  -3  12   7        4.84        5.83      1.58 o 
  -2  12   7       40.58       41.28      2.94 o 
  -1  12   7        6.55        7.72      1.34 o 
   0  12   7       10.37       13.09      1.60 o 
   1  12   7        0.64        2.89      1.01 o 
   2  12   7        0.00        0.58      0.85 o 
   3  12   7        0.47        0.15      0.79 o 
  -5  13   7        9.15        9.63      2.31 o 
  -4  13   7        3.21        1.66      1.63 o 
  -3  13   7       44.61       46.00      3.22 o 
  -2  13   7        2.25        6.42      1.66 o 
  -1  13   7       15.27       17.39      2.15 o 
   0  13   7        7.50       13.34      1.65 o 
   1  13   7        8.26       11.85      1.58 o 
  -2  14   7       19.53       18.44      4.47 o 
   0 -15   8        1.01        7.24      1.84 o 
   1 -15   8        0.32        3.70      1.54 o 
   2 -15   8       26.01       30.40      3.61 o 
   3 -15   8        5.15        5.98      2.07 o 
  -2 -14   8        8.99        7.52      2.57 o 
  -1 -14   8        0.59        0.31      1.80 o 
   0 -14   8        0.53        3.25      1.29 o 
   1 -14   8        9.32       10.43      2.73 o 
   2 -14   8       10.76       14.52      1.87 o 
   3 -14   8       19.87       24.82      3.34 o 
   4 -14   8       26.78       37.75      4.05 o 
   5 -14   8        1.61        5.75      1.83 o 
  -3 -13   8        2.72        4.54      1.67 o 
  -2 -13   8        3.01        8.16      1.77 o 
  -1 -13   8        4.01        5.08      1.53 o 
   0 -13   8      199.38      207.46     17.97 o 
   1 -13   8       36.11       39.35      2.88 o 
   2 -13   8       20.30       24.85      2.75 o 
   3 -13   8        0.11       -0.62      1.09 o 
   4 -13   8       18.92       18.23      2.33 o 
   5 -13   8        7.25       11.23      2.01 o 
   6 -13   8        0.05        0.58      1.19 o 
  -4 -12   8        0.14        1.68      1.40 o 
  -3 -12   8        0.32        1.57      1.23 o 
  -2 -12   8        4.66        7.27      1.80 o 
  -1 -12   8        1.04        2.02      1.43 o 
   0 -12   8        1.36        1.11      1.25 o 
   1 -12   8       30.81       31.98      1.74 o 
   2 -12   8      110.77      122.01      2.94 o 
   3 -12   8       28.50       28.79      2.42 o 
   4 -12   8       50.28       43.88      3.12 o 
   5 -12   8        2.28       -0.71      1.25 o 
   6 -12   8       17.38       18.92      2.39 o 
   7 -12   8        3.27        0.50      1.22 o 
  -5 -11   8       18.56       18.76      3.81 o 
  -4 -11   8        4.53        5.45      1.67 o 
  -3 -11   8        0.02        0.10      1.14 o 
  -2 -11   8       16.41       23.13      2.42 o 
  -1 -11   8        4.73        6.38      1.26 o 
   0 -11   8       47.43       43.74      2.20 o 
   1 -11   8        4.93        6.40      1.00 o 
   2 -11   8        0.18        0.53      1.37 o 
   3 -11   8        0.65       -0.48      1.50 o 
   4 -11   8       47.00       55.08      3.09 o 
   5 -11   8        0.18        1.89      1.91 o 
   6 -11   8        2.44        1.42      1.43 o 
   7 -11   8       16.77       15.44      2.29 o 
  -6 -10   8        0.54       -0.53      1.15 o 
  -5 -10   8       10.10        9.31      1.96 o 
  -4 -10   8        2.09        4.64      1.66 o 
  -3 -10   8      130.20      130.40      3.64 o 
  -2 -10   8       13.20        8.21      1.32 o 
  -1 -10   8      139.98      120.77      3.30 o 
   0 -10   8       47.76       55.88      2.33 o 
   1 -10   8      243.50      230.91      4.35 o 
   2 -10   8        4.35        5.36      0.94 o 
   3 -10   8       11.64       11.89      1.50 o 
   4 -10   8        1.32       -1.09      1.06 o 
   5 -10   8       96.96       87.36      3.76 o 
   6 -10   8       34.62       26.80      2.56 o 
   7 -10   8        3.86        5.22      1.58 o 
   8 -10   8        3.30        0.44      1.37 o 
  -6  -9   8        0.74        0.24      1.85 o 
  -5  -9   8        1.35        2.23      2.13 o 
  -4  -9   8        5.38        4.00      1.21 o 
  -3  -9   8        5.67        8.59      1.28 o 
  -2  -9   8       81.32       84.65      3.84 o 
  -1  -9   8       33.23       32.19      1.90 o 
   0  -9   8       25.82       24.22      1.33 o 
   1  -9   8      171.54      154.16      2.95 o 
   2  -9   8        0.33        0.24      0.69 o 
   3  -9   8       79.92       84.31      5.04 o 
   4  -9   8       33.14       30.63      2.35 o 
   5  -9   8      152.41      146.65      4.69 o 
   6  -9   8        1.06       -0.55      1.09 o 
   7  -9   8        2.17        0.62      2.31 o 
   8  -9   8        0.21       -1.99      1.20 o 
  -7  -8   8        0.38        1.04      1.33 o 
  -6  -8   8       18.52       23.94      2.08 o 
  -5  -8   8       32.74       24.20      1.96 o 
  -4  -8   8       14.40       11.67      1.46 o 
  -3  -8   8       17.44       16.83      1.52 o 
  -2  -8   8       91.49       73.70      2.54 o 
  -1  -8   8       81.29       81.31      2.61 o 
   0  -8   8       14.88       13.59      1.06 o 
   1  -8   8        0.74        1.68      0.66 o 
   2  -8   8        0.07        1.74      0.67 o 
   3  -8   8       53.22       49.27      2.16 o 
   4  -8   8       10.66        8.62      1.24 o 
   5  -8   8        0.18        0.35      1.08 o 
   6  -8   8       26.01       25.56      2.44 o 
   7  -8   8       18.49       14.45      2.10 o 
   8  -8   8        0.33        2.54      1.47 o 
  -7  -7   8        0.08       -1.04      0.93 o 
  -6  -7   8       29.26       33.66      2.29 o 
  -5  -7   8        7.50       11.71      1.91 o 
  -4  -7   8       15.20       11.67      1.44 o 
  -3  -7   8       80.29       79.74      2.68 o 
  -2  -7   8       25.08       23.53      1.59 o 
  -1  -7   8      109.73      104.67      2.79 o 
   0  -7   8       40.94       37.21      1.43 o 
   1  -7   8      123.78      115.57      2.34 o 
   2  -7   8       81.98       93.72      2.44 o 
   3  -7   8      188.58      185.04      3.75 o 
   4  -7   8       30.66       24.59      1.67 o 
   5  -7   8        0.02        1.39      1.12 o 
   6  -7   8        1.46        2.74      1.25 o 
   7  -7   8       11.33       14.70      2.10 o 
   8  -7   8        1.83        1.54      1.31 o 
  -8  -6   8        4.37        5.17      1.72 o 
  -7  -6   8        6.41        6.57      1.51 o 
  -6  -6   8        0.98        1.04      1.04 o 
  -5  -6   8       40.74       41.97      2.25 o 
  -4  -6   8      233.34      210.59      4.38 o 
  -3  -6   8      327.02      310.89      5.13 o 
  -2  -6   8        6.19        6.82      1.06 o 
  -1  -6   8      688.82      730.86      6.71 o 
   0  -6   8      170.89      212.53      3.05 o 
   1  -6   8        0.61        2.34      0.66 o 
   2  -6   8        9.94       12.61      0.90 o 
   3  -6   8        8.90       13.53      1.40 o 
   4  -6   8        0.09        1.66      0.94 o 
   5  -6   8        1.32        2.74      1.14 o 
   6  -6   8      117.68      118.88      7.57 o 
   7  -6   8        0.08        0.02      1.18 o 
   8  -6   8        1.04        3.81      1.43 o 
   9  -6   8        0.97        1.60      1.72 o 
  -8  -5   8        1.85       -0.42      1.18 o 
  -7  -5   8       36.03       28.91      2.22 o 
  -6  -5   8       60.73       63.54      2.80 o 
  -5  -5   8      580.66      589.45      8.20 o 
  -4  -5   8        0.08        0.60      0.72 o 
  -3  -5   8      312.49      279.16      4.72 o 
  -2  -5   8        1.99        0.56      0.75 o 
  -1  -5   8      154.14      177.23      2.90 o 
   0  -5   8       19.27       30.66      1.20 o 
   1  -5   8      235.82      221.12      3.00 o 
   2  -5   8       83.00       80.00      1.89 o 
   3  -5   8        9.59        6.09      1.02 o 
   4  -5   8      260.91      238.68      4.28 o 
   5  -5   8      115.56      119.26      3.14 o 
   6  -5   8      417.52      375.57      7.70 o 
   7  -5   8      153.37      148.99      9.24 o 
   8  -5   8        4.09        4.10      2.16 o 
   9  -5   8        0.01       -0.63      1.16 o 
  -8  -4   8        0.47        2.79      1.34 o 
  -7  -4   8       14.27       11.16      1.65 o 
  -6  -4   8       15.65       16.01      1.72 o 
  -5  -4   8       93.52       99.79      3.52 o 
  -4  -4   8        0.10        0.67      0.75 o 
  -3  -4   8      311.20      300.77      4.85 o 
  -2  -4   8       99.80      110.15      2.68 o 
  -1  -4   8      217.82      196.91      2.73 o 
   0  -4   8       58.70       52.63      1.77 o 
   1  -4   8      844.85      879.63      7.35 o 
   2  -4   8       18.70       22.48      1.39 o 
   3  -4   8        3.25        6.58      1.05 o 
   4  -4   8        3.86        4.99      1.02 o 
   5  -4   8      273.37      264.84      4.72 o 
   6  -4   8       14.02       15.41      2.00 o 
   7  -4   8        3.90        4.37      3.06 o 
   8  -4   8        5.20        4.37      1.54 o 
   9  -4   8        0.72       -0.62      1.00 o 
  -8  -3   8        2.13        1.89      1.19 o 
  -7  -3   8       11.09       10.88      1.55 o 
  -6  -3   8       12.85       14.77      2.01 o 
  -5  -3   8       11.40        9.67      1.39 o 
  -4  -3   8       54.37       52.79      4.07 o 
  -3  -3   8        0.33        0.48      0.76 o 
  -2  -3   8      269.04      253.46      3.01 o 
  -1  -3   8      235.87      231.41      3.03 o 
   0  -3   8     2258.44     2417.05     16.94 o 
   1  -3   8       14.99       13.00      0.77 o 
   2  -3   8      252.53      221.79      3.81 o 
   3  -3   8        0.15        0.66      0.76 o 
   4  -3   8       52.94       48.31      2.50 o 
   5  -3   8        8.46        7.79      1.21 o 
   6  -3   8      121.21      131.34      3.93 o 
   7  -3   8        1.29       -0.64      1.32 o 
   8  -3   8       14.23       15.24      3.10 o 
   9  -3   8        1.40        0.67      1.83 o 
  -9  -2   8        0.19        1.27      1.33 o 
  -8  -2   8        6.25        6.85      1.75 o 
  -7  -2   8        4.35        1.32      2.12 o 
  -6  -2   8       41.01       34.86      2.13 o 
  -5  -2   8       30.83       35.57      1.98 o 
  -4  -2   8       14.08       24.63      1.99 o 
  -3  -2   8      183.07      148.40      4.84 o 
  -2  -2   8       85.98       91.89      1.74 o 
  -1  -2   8      141.30      104.90      2.22 o 
   0  -2   8        8.82       13.20      0.78 o 
   1  -2   8     1980.57     2059.49     17.39 o 
   2  -2   8      217.87      224.41      3.79 o 
   3  -2   8      339.97      327.60      4.90 o 
   4  -2   8      124.56      133.72      3.70 o 
   5  -2   8        0.13       -0.30      0.76 o 
   6  -2   8        0.72        0.10      0.92 o 
   7  -2   8        6.56        5.74      2.29 o 
   8  -2   8        5.65        2.55      1.31 o 
   9  -2   8        5.47        4.80      1.53 o 
  -9  -1   8        5.78        5.57      2.27 o 
  -8  -1   8        2.49        2.21      1.40 o 
  -7  -1   8       84.10       85.48      4.80 o 
  -6  -1   8       41.11       29.49      1.99 o 
  -5  -1   8       15.85       12.88      1.41 o 
  -4  -1   8       11.42       11.23      1.24 o 
  -3  -1   8      235.93      257.15      3.78 o 
  -2  -1   8      751.63      844.75     11.75 o 
  -1  -1   8        0.00        0.93      0.45 o 
   0  -1   8       37.04       36.82      1.39 o 
   1  -1   8      178.73      191.01      3.31 o 
   2  -1   8      265.32      342.35      4.84 o 
   3  -1   8       33.02       32.75      2.75 o 
   4  -1   8        2.23        1.24      0.94 o 
   5  -1   8        6.93        9.68      1.62 o 
   6  -1   8       47.77       52.57      4.72 o 
   7  -1   8       24.82       30.73      2.03 o 
   8  -1   8        0.85        1.90      1.24 o 
   9  -1   8        6.51        8.03      1.82 o 
  -9   0   8        2.88        1.35      1.91 o 
  -8   0   8        1.65        0.39      1.27 o 
  -7   0   8       33.68       29.83      2.69 o 
  -6   0   8        7.92       12.68      1.58 o 
  -5   0   8       79.18       76.22      2.66 o 
  -4   0   8      240.13      272.38      4.62 o 
  -3   0   8      102.12      118.77      2.49 o 
  -2   0   8       78.09       67.25      1.90 o 
  -1   0   8      173.27      179.14      2.51 o 
   0   0   8        3.90        5.63      0.62 o 
   1   0   8       27.17       23.21      1.69 o 
   2   0   8        5.88        5.49      0.89 o 
   3   0   8        3.26        5.74      0.98 o 
   4   0   8       43.63       49.39      2.03 o 
   5   0   8        4.10        4.32      1.00 o 
   6   0   8        3.17        3.05      1.07 o 
   7   0   8        7.46       10.10      1.42 o 
   8   0   8        0.86        1.87      1.19 o 
   9   0   8       11.64       17.56      3.30 o 
  -9   1   8        7.82       14.05      4.62 o 
  -8   1   8        4.42        2.36      1.48 o 
  -7   1   8        4.34        2.65      1.36 o 
  -6   1   8        0.47        0.88      1.09 o 
  -5   1   8       22.28       27.88      1.79 o 
  -4   1   8      123.28      129.30      2.39 o 
  -3   1   8        0.07        1.41      0.68 o 
  -2   1   8       28.46       38.30      1.31 o 
  -1   1   8       47.33       44.52      1.35 o 
   0   1   8        1.16        1.20      0.52 o 
   1   1   8       17.86       14.06      0.80 o 
   2   1   8       47.77       46.65      1.47 o 
   3   1   8       42.79       38.19      1.73 o 
   4   1   8      392.99      378.60      7.30 o 
   5   1   8       74.44       72.01      2.51 o 
   6   1   8       19.90       17.07      1.57 o 
   7   1   8       36.67       34.03      2.11 o 
   8   1   8        0.02        1.54      1.58 o 
  -9   2   8        8.44       11.71      2.26 o 
  -8   2   8       16.37       14.85      2.51 o 
  -7   2   8       20.95       15.81      2.51 o 
  -6   2   8      217.78      211.52      5.71 o 
  -5   2   8       15.94       13.75      1.42 o 
  -4   2   8       23.25       20.17      1.31 o 
  -3   2   8       20.14       25.13      1.19 o 
  -2   2   8        3.29        0.36      0.69 o 
  -1   2   8      180.33      183.22      2.87 o 
   0   2   8      353.70      374.74      4.00 o 
   1   2   8       29.60       35.24      1.19 o 
   2   2   8       19.38       23.98      1.03 o 
   3   2   8      397.61      387.73      5.45 o 
   4   2   8        6.92        5.24      0.99 o 
   5   2   8        2.45        2.09      1.13 o 
   6   2   8        0.18        0.18      0.93 o 
   7   2   8        1.24        0.75      1.67 o 
   8   2   8        0.35       -0.62      0.85 o 
  -9   3   8        0.68        0.03      1.28 o 
  -8   3   8        5.78        3.63      1.64 o 
  -7   3   8       36.99       27.98      3.32 o 
  -6   3   8      122.82      132.48      8.16 o 
  -5   3   8       64.11       54.72      1.84 o 
  -4   3   8        0.20        0.51      0.65 o 
  -3   3   8        0.08        2.25      0.79 o 
  -2   3   8       48.96       62.15      1.70 o 
  -1   3   8        0.26        2.51      0.63 o 
   0   3   8       58.21       68.52      1.67 o 
   1   3   8      164.93      152.82      2.42 o 
   2   3   8       71.94       56.38      1.53 o 
   3   3   8        5.57        8.14      1.03 o 
   4   3   8      115.55      125.29      3.08 o 
   5   3   8       96.72       86.50      3.51 o 
   6   3   8        1.01       -0.04      1.58 o 
   7   3   8        1.37        1.49      1.08 o 
   8   3   8        0.88        0.98      1.11 o 
  -9   4   8        3.76        5.29      1.80 o 
  -8   4   8        5.94       10.24      2.05 o 
  -7   4   8       26.22       23.97      2.60 o 
  -6   4   8       99.63       90.04      3.92 o 
  -5   4   8       32.99       32.63      1.84 o 
  -4   4   8       16.68       17.72      1.23 o 
  -3   4   8      276.45      261.32      3.65 o 
  -2   4   8        3.78        3.71      0.74 o 
  -1   4   8      230.95      203.25      5.35 o 
   0   4   8      283.50      244.04      3.24 o 
   1   4   8      625.12      582.81      5.67 o 
   2   4   8       42.99       51.85      2.39 o 
   3   4   8       14.53       14.87      1.67 o 
   4   4   8        9.61       10.17      1.60 o 
   5   4   8        4.60        3.40      1.23 o 
   6   4   8        1.25        2.71      1.17 o 
   7   4   8        1.55        1.55      1.05 o 
   8   4   8        0.00        0.84      1.08 o 
  -9   5   8        6.79        3.64      1.71 o 
  -8   5   8        0.24        0.07      1.87 o 
  -7   5   8        2.13        5.16      1.67 o 
  -6   5   8        8.11       15.34      4.05 o 
  -5   5   8        7.84        5.79      1.22 o 
  -4   5   8        0.03       -0.12      0.68 o 
  -3   5   8      116.12      115.58      2.78 o 
  -2   5   8       33.78       38.17      1.49 o 
  -1   5   8        0.34        0.11      0.59 o 
   0   5   8       86.06       96.96      2.04 o 
   1   5   8      135.65      145.88      3.07 o 
   2   5   8       19.78       24.38      1.48 o 
   3   5   8        6.35        4.87      1.67 o 
   4   5   8        1.05        1.79      1.14 o 
   5   5   8        1.69        1.89      2.22 o 
   6   5   8        3.93        5.98      1.40 o 
   7   5   8       13.08       15.19      2.11 o 
  -8   6   8       23.15       16.61      2.52 o 
  -7   6   8        0.09       -0.99      1.27 o 
  -6   6   8      349.36      321.97      7.24 o 
  -5   6   8      270.09      254.83      4.81 o 
  -4   6   8      268.09      249.23      4.53 o 
  -3   6   8      220.84      216.24      3.45 o 
  -2   6   8      281.98      231.77      3.48 o 
  -1   6   8        0.56        1.38      0.63 o 
   0   6   8       35.73       45.36      1.87 o 
   1   6   8      111.73      100.97      2.68 o 
   2   6   8       23.02       23.06      1.52 o 
   3   6   8       15.60       19.94      1.71 o 
   4   6   8       32.15       31.06      2.49 o 
   5   6   8        0.79        1.96      1.23 o 
   6   6   8       18.97       29.48      2.63 o 
   7   6   8        3.74        0.89      2.29 o 
  -8   7   8       33.93       35.74      3.26 o 
  -7   7   8       26.12       36.83      3.45 o 
  -6   7   8       23.03       20.19      1.75 o 
  -5   7   8       18.60       22.16      1.73 o 
  -4   7   8       17.42       16.91      1.51 o 
  -3   7   8        2.33        2.19      0.77 o 
  -2   7   8        5.27        7.08      1.37 o 
  -1   7   8       99.34       78.70      2.51 o 
   0   7   8      111.88      108.42      2.89 o 
   1   7   8       15.51       23.86      1.58 o 
   2   7   8      143.41      151.48      3.55 o 
   3   7   8       77.00       70.74      2.56 o 
   4   7   8      204.21      193.06      5.59 o 
   5   7   8       72.92       81.36      3.82 o 
   6   7   8        0.46        2.52      1.27 o 
  -8   8   8        6.24        1.57      2.09 o 
  -7   8   8        1.55        2.05      1.35 o 
  -6   8   8        1.44        2.25      1.03 o 
  -5   8   8        9.36        7.26      1.26 o 
  -4   8   8       14.88       14.91      1.92 o 
  -3   8   8       26.72       26.56      2.29 o 
  -2   8   8       39.66       36.14      1.93 o 
  -1   8   8       40.70       33.13      1.87 o 
   0   8   8      113.61      112.99      3.10 o 
   1   8   8       21.90       24.74      1.71 o 
   2   8   8       80.14       80.57      3.63 o 
   3   8   8        0.00       -0.54      0.74 o 
   4   8   8       13.62       10.90      3.23 o 
   5   8   8        1.64        1.48      1.29 o 
   6   8   8        0.22        1.90      1.19 o 
  -7   9   8        3.91        7.29      1.44 o 
  -6   9   8       19.71       17.94      3.54 o 
  -5   9   8       12.21       12.43      1.98 o 
  -4   9   8       99.75      103.46      4.08 o 
  -3   9   8        0.80       -0.44      2.09 o 
  -2   9   8       43.07       29.87      1.86 o 
  -1   9   8        1.86        0.99      0.86 o 
   0   9   8        1.84        0.66      0.85 o 
   1   9   8       27.90       27.04      1.95 o 
   2   9   8       60.11       66.69      2.64 o 
   3   9   8       22.92       24.43      2.45 o 
   4   9   8        1.13        4.09      1.41 o 
   5   9   8        4.99        6.58      2.51 o 
  -7  10   8        8.09        8.53      1.91 o 
  -6  10   8        7.43        8.82      1.91 o 
  -5  10   8        0.11       -0.86      1.17 o 
  -4  10   8       12.20       16.69      2.73 o 
  -3  10   8       23.70       27.72      2.47 o 
  -2  10   8       51.24       50.88      5.13 o 
  -1  10   8       11.97       15.65      1.57 o 
   0  10   8       89.56       89.56      2.99 o 
   1  10   8      251.98      240.43      5.01 o 
   2  10   8        7.36        7.69      1.23 o 
   3  10   8       18.15       23.38      3.01 o 
   4  10   8        0.02        0.96      2.88 o 
  -6  11   8        4.42        4.44      1.76 o 
  -5  11   8        0.02        1.95      1.45 o 
  -4  11   8       26.51       21.89      2.44 o 
  -3  11   8       16.66       16.24      5.43 o 
  -2  11   8       11.91       12.37      1.90 o 
  -1  11   8        1.84        1.44      0.93 o 
   0  11   8       52.50       53.05      2.93 o 
   1  11   8       25.93       21.88      1.84 o 
   2  11   8        4.75        5.55      1.13 o 
   3  11   8        4.47        2.66      1.35 o 
  -5  12   8       10.02       12.39      2.17 o 
  -4  12   8       18.46       23.59      3.56 o 
  -3  12   8       25.33       23.77      2.49 o 
  -2  12   8       13.11       19.68      2.30 o 
  -1  12   8       14.90       15.45      2.08 o 
   0  12   8        8.67       14.44      1.66 o 
   1  12   8        1.06       -0.52      1.02 o 
   2  12   8        0.00       -0.45      0.76 o 
  -4  13   8       16.99       27.88      5.10 o 
  -3  13   8       45.49       41.18      3.14 o 
  -2  13   8       22.62       25.72      5.63 o 
  -1  13   8        0.71        5.03      1.83 o 
   0  13   8       41.50       57.82      2.74 o 
  -1 -14   9       27.89       27.47      5.63 o 
   0 -14   9       12.43       20.66      4.42 o 
   1 -14   9        0.30        5.46      3.04 o 
   3 -14   9        0.39       -0.35      1.28 o 
   4 -14   9        1.17        2.71      1.40 o 
  -3 -13   9        5.42        7.59      1.82 o 
  -2 -13   9        0.92        1.88      1.26 o 
  -1 -13   9       15.11       16.03      4.14 o 
   0 -13   9        0.91        0.81      1.28 o 
   1 -13   9      212.20      238.70      7.41 o 
   2 -13   9        0.00        1.38      1.91 o 
   3 -13   9       28.91       29.00      2.52 o 
   4 -13   9        2.66        1.40      1.18 o 
   5 -13   9       15.89       14.58      2.18 o 
  -4 -12   9        0.44        0.43      1.26 o 
  -3 -12   9       14.07       16.50      2.34 o 
  -2 -12   9        2.90        0.49      1.23 o 
  -1 -12   9        0.25       -2.11      1.06 o 
   0 -12   9       72.48       64.63      2.95 o 
   1 -12   9       16.45       21.85      3.74 o 
   2 -12   9        1.61        3.29      1.15 o 
   3 -12   9        3.85        7.77      1.66 o 
   4 -12   9       13.10        9.53      1.84 o 
   5 -12   9        5.63        9.32      1.91 o 
   6 -12   9        0.43        0.85      1.21 o 
  -5 -11   9        7.41        7.52      1.95 o 
  -4 -11   9       13.03       13.68      2.29 o 
  -3 -11   9       15.00       15.11      2.51 o 
  -2 -11   9       54.72       53.49      2.48 o 
  -1 -11   9       99.53       98.80      3.21 o 
   0 -11   9      224.19      209.88      6.51 o 
   1 -11   9        3.25        2.09      1.01 o 
   2 -11   9        7.89        6.60      1.33 o 
   3 -11   9        3.07        4.80      2.11 o 
   4 -11   9       63.96       69.77      4.99 o 
   5 -11   9       10.24        5.55      1.57 o 
   6 -11   9        0.42        2.01      1.29 o 
   7 -11   9        0.97        2.55      1.69 o 
  -5 -10   9        1.78        2.68      1.51 o 
  -4 -10   9       11.71       10.65      2.38 o 
  -3 -10   9        5.08        4.02      1.21 o 
  -2 -10   9        3.67        7.55      1.31 o 
  -1 -10   9       55.03       45.57      2.30 o 
   0 -10   9       10.87       14.64      1.82 o 
   1 -10   9       18.45       22.04      1.40 o 
   2 -10   9      290.72      268.92      4.99 o 
   3 -10   9      110.64      104.56      3.23 o 
   4 -10   9      141.66      136.87      4.57 o 
   5 -10   9       48.48       67.40      3.47 o 
   6 -10   9        0.81        0.15      1.28 o 
   7 -10   9        5.05        4.89      1.63 o 
  -6  -9   9       16.69       16.16      2.44 o 
  -5  -9   9        2.04        4.91      1.29 o 
  -4  -9   9        7.07       10.30      1.48 o 
  -3  -9   9        0.01       -0.66      0.85 o 
  -2  -9   9      121.94      116.68      3.30 o 
  -1  -9   9        0.69        0.68      0.82 o 
   0  -9   9       52.06       55.42      3.66 o 
   1  -9   9        0.34       -0.08      0.71 o 
   2  -9   9      439.08      418.58      6.27 o 
   3  -9   9        4.63        3.69      1.14 o 
   4  -9   9        2.07        2.12      1.29 o 
   5  -9   9        0.39        1.67      1.27 o 
   6  -9   9        0.68        0.50      2.66 o 
   7  -9   9        0.29       -0.86      0.98 o 
   8  -9   9        5.29        8.15      1.85 o 
  -7  -8   9        0.02        1.92      1.34 o 
  -6  -8   9        1.09        0.09      1.18 o 
  -5  -8   9        0.13        0.23      1.15 o 
  -4  -8   9      151.55      139.14      3.85 o 
  -3  -8   9        1.15        2.68      1.06 o 
  -2  -8   9      494.72      459.62      6.72 o 
  -1  -8   9      323.20      299.37      5.09 o 
   0  -8   9       62.00       55.51      1.78 o 
   1  -8   9      235.81      213.19      4.58 o 
   2  -8   9       70.02       67.99      3.82 o 
   3  -8   9       13.24       11.71      1.79 o 
   4  -8   9        0.29        1.28      0.94 o 
   5  -8   9        0.10       -0.89      1.76 o 
   6  -8   9        1.97        4.03      1.41 o 
   7  -8   9        0.69       -0.70      0.90 o 
   8  -8   9        1.35        1.28      2.44 o 
  -7  -7   9        2.73        4.72      1.34 o 
  -6  -7   9        0.18        0.78      1.04 o 
  -5  -7   9       20.43       24.15      2.00 o 
  -4  -7   9       30.71       27.98      1.95 o 
  -3  -7   9       94.22       84.00      2.84 o 
  -2  -7   9        0.81        1.19      0.82 o 
  -1  -7   9       40.01       33.93      1.83 o 
   0  -7   9      166.83      184.12      3.03 o 
   1  -7   9        5.68        5.44      0.81 o 
   2  -7   9        5.47        9.27      1.22 o 
   3  -7   9        8.93        6.16      1.16 o 
   4  -7   9        1.59        6.79      1.22 o 
   5  -7   9        2.90        5.28      1.47 o 
   6  -7   9       10.59       12.32      1.89 o 
   7  -7   9        2.51        0.36      3.45 o 
   8  -7   9        0.79       -1.05      1.03 o 
  -7  -6   9       14.43       16.50      1.94 o 
  -6  -6   9        5.96        7.85      1.48 o 
  -5  -6   9        0.77        5.08      1.58 o 
  -4  -6   9       68.19       75.48      2.81 o 
  -3  -6   9        0.74        2.68      0.95 o 
  -2  -6   9      295.04      274.26      4.73 o 
  -1  -6   9       72.71       73.38      2.98 o 
   0  -6   9      894.79      884.87      7.87 o 
   1  -6   9        8.70        7.36      0.96 o 
   2  -6   9       87.75       87.33      3.19 o 
   3  -6   9       54.35       60.67      2.28 o 
   4  -6   9       10.93       15.57      1.48 o 
   5  -6   9      293.01      255.65      4.93 o 
   6  -6   9       34.09       28.11      2.53 o 
   7  -6   9       14.16       17.92      2.27 o 
   8  -6   9        0.67       -1.75      1.01 o 
  -8  -5   9        0.15       -1.32      1.39 o 
  -7  -5   9       19.77       18.39      1.99 o 
  -6  -5   9      193.37      180.03      6.38 o 
  -5  -5   9      115.83      108.82      3.38 o 
  -4  -5   9       53.23       54.75      2.40 o 
  -3  -5   9       55.79       56.50      2.26 o 
  -2  -5   9        0.04       -0.11      0.70 o 
  -1  -5   9       60.09       65.78      1.69 o 
   0  -5   9       45.43       40.77      1.97 o 
   1  -5   9       23.38       21.59      1.41 o 
   2  -5   9       11.37       18.01      1.69 o 
   3  -5   9       96.41       96.07      2.75 o 
   4  -5   9       15.12       23.38      1.66 o 
   5  -5   9        0.81        0.51      0.91 o 
   6  -5   9      236.45      224.08      5.93 o 
   7  -5   9        0.12        0.64      1.27 o 
   8  -5   9        0.16        0.20      1.19 o 
  -8  -4   9        2.72        1.13      1.70 o 
  -7  -4   9        5.14        5.32      1.77 o 
  -6  -4   9       10.29       12.92      1.68 o 
  -5  -4   9       93.90      110.39      5.07 o 
  -4  -4   9      180.76      197.29      4.19 o 
  -3  -4   9       38.44       39.29      1.93 o 
  -2  -4   9        0.16        0.51      0.74 o 
  -1  -4   9      181.95      195.75      2.83 o 
   0  -4   9       49.30       46.46      1.41 o 
   1  -4   9      187.34      202.91      3.69 o 
   2  -4   9      782.44      756.11      8.45 o 
   3  -4   9        8.37        5.13      1.06 o 
   4  -4   9      224.12      211.19      4.17 o 
   5  -4   9      823.59      776.34     16.33 o 
   6  -4   9       25.35       19.09      2.22 o 
   7  -4   9       13.95       15.12      2.31 o 
   8  -4   9        1.58        0.44      1.13 o 
  -8  -3   9        4.60        6.41      1.67 o 
  -7  -3   9        4.96        5.18      1.35 o 
  -6  -3   9        0.00       -0.10      0.96 o 
  -5  -3   9       10.77       18.96      2.12 o 
  -4  -3   9       85.18      101.48      2.98 o 
  -3  -3   9       14.96       15.88      1.36 o 
  -2  -3   9      149.75      154.74      3.24 o 
  -1  -3   9       52.94       53.61      1.58 o 
   0  -3   9      542.45      515.26      5.05 o 
   1  -3   9        0.18        2.44      0.82 o 
   2  -3   9        7.69       17.48      1.84 o 
   3  -3   9      402.02      384.54      5.58 o 
   4  -3   9       50.22       58.23      2.29 o 
   5  -3   9      305.92      298.78      5.70 o 
   6  -3   9       53.40       53.28      2.39 o 
   7  -3   9        2.24        2.05      1.28 o 
   8  -3   9        1.56       -0.01      1.21 o 
  -8  -2   9        0.79       -0.77      1.83 o 
  -7  -2   9        6.84        5.75      1.36 o 
  -6  -2   9        0.02       -0.34      0.90 o 
  -5  -2   9      116.68      111.27      3.26 o 
  -4  -2   9       64.85       71.82      2.52 o 
  -3  -2   9      230.11      221.80      4.10 o 
  -2  -2   9      188.48      199.34      2.78 o 
  -1  -2   9        4.42        4.66      0.63 o 
   0  -2   9       55.64       63.40      1.69 o 
   1  -2   9       10.14        9.21      1.07 o 
   2  -2   9      124.53       96.48      2.61 o 
   3  -2   9        2.79        4.84      1.03 o 
   4  -2   9        6.31        8.71      1.16 o 
   5  -2   9       28.88       30.37      1.87 o 
   6  -2   9       24.33       21.42      1.84 o 
   7  -2   9        0.34       -0.19      1.23 o 
   8  -2   9        0.20       -0.19      1.14 o 
  -9  -1   9        3.64        6.27      1.84 o 
  -8  -1   9        0.49       -2.04      1.02 o 
  -7  -1   9        7.24        5.71      1.65 o 
  -6  -1   9       94.51      106.31      3.33 o 
  -5  -1   9      312.12      306.86      6.56 o 
  -4  -1   9       59.96       57.84      2.66 o 
  -3  -1   9      250.28      260.23      5.64 o 
  -2  -1   9       23.77       25.65      1.12 o 
  -1  -1   9       30.87       30.51      1.31 o 
   0  -1   9       37.60       34.69      1.23 o 
   1  -1   9        6.45        8.52      1.00 o 
   2  -1   9        7.95        9.12      1.09 o 
   3  -1   9       11.05       17.82      1.38 o 
   4  -1   9        1.62        1.88      0.83 o 
   5  -1   9        0.90        2.79      0.98 o 
   6  -1   9      111.67      113.33      4.79 o 
   7  -1   9        4.62        6.64      1.24 o 
   8  -1   9        0.55        2.50      1.29 o 
  -9   0   9        6.37        5.79      2.13 o 
  -8   0   9        1.37        0.15      1.32 o 
  -7   0   9        1.33        0.55      1.87 o 
  -6   0   9        9.10       10.71      1.51 o 
  -5   0   9        4.10        3.61      1.12 o 
  -4   0   9       93.80       83.66      2.69 o 
  -3   0   9        7.56        8.70      0.83 o 
  -2   0   9        0.25       -0.20      0.47 o 
  -1   0   9      162.33      160.52      3.94 o 
   0   0   9       52.86       55.18      1.47 o 
   1   0   9       97.79      103.31      2.55 o 
   2   0   9       48.68       49.29      1.89 o 
   3   0   9        2.17        0.65      0.69 o 
   4   0   9       57.66       49.26      2.04 o 
   5   0   9        8.31        7.87      1.23 o 
   6   0   9        2.19        1.58      0.97 o 
   7   0   9       41.92       36.88      2.21 o 
   8   0   9        0.98        1.60      1.20 o 
  -9   1   9        1.31        3.19      1.72 o 
  -8   1   9        1.15        1.33      1.38 o 
  -7   1   9       56.81       52.93      5.08 o 
  -6   1   9       37.24       28.52      2.71 o 
  -5   1   9        7.84        7.02      1.27 o 
  -4   1   9       19.54       19.30      1.53 o 
  -3   1   9       18.25       29.83      1.52 o 
  -2   1   9       35.19       29.93      1.26 o 
  -1   1   9       70.21       82.61      1.87 o 
   0   1   9      328.73      354.65      4.12 o 
   1   1   9        6.30        9.13      0.70 o 
   2   1   9        7.15        9.44      1.08 o 
   3   1   9        6.11        3.20      1.15 o 
   4   1   9       52.64       58.57      2.28 o 
   5   1   9       25.33       25.98      1.78 o 
   6   1   9        0.29        1.60      0.95 o 
   7   1   9       20.22       20.66      2.29 o 
   8   1   9        2.19        1.79      1.25 o 
  -9   2   9       12.73        8.25      3.26 o 
  -8   2   9        4.54        2.58      1.48 o 
  -7   2   9        0.94        1.01      1.27 o 
  -6   2   9       43.24       40.41      2.91 o 
  -5   2   9      179.39      174.25      3.95 o 
  -4   2   9       68.52       60.41      1.84 o 
  -3   2   9        3.30        3.78      0.74 o 
  -2   2   9       31.67       36.04      1.40 o 
  -1   2   9      117.55      110.89      2.19 o 
   0   2   9      122.66      120.39      2.21 o 
   1   2   9       46.11       37.46      1.31 o 
   2   2   9      224.79      178.65      3.52 o 
   3   2   9       38.03       46.31      1.98 o 
   4   2   9       69.43       72.56      2.48 o 
   5   2   9      103.79       93.70      2.90 o 
   6   2   9        5.12        3.85      1.31 o 
   7   2   9        3.45        5.29      1.37 o 
   8   2   9        1.04        2.58      1.30 o 
  -9   3   9        2.23        2.96      1.71 o 
  -8   3   9        0.28        0.39      2.20 o 
  -7   3   9       27.74       27.59      2.67 o 
  -6   3   9      198.36      182.29      5.47 o 
  -5   3   9        6.92       11.97      1.90 o 
  -4   3   9      110.66      111.91      3.01 o 
  -3   3   9       16.14       17.11      1.14 o 
  -2   3   9      340.97      340.63      5.25 o 
  -1   3   9      885.91      837.19      7.46 o 
   0   3   9      662.41      674.03      6.32 o 
   1   3   9     1101.84     1025.40     10.07 o 
   2   3   9       36.62       31.08      1.65 o 
   3   3   9        0.57        0.48      0.72 o 
   4   3   9        6.09        4.59      1.33 o 
   5   3   9       42.88       36.01      2.62 o 
   6   3   9        4.98        2.20      1.85 o 
   7   3   9        8.42        5.90      1.49 o 
  -9   4   9        7.35        1.15      2.62 o 
  -8   4   9        8.50        9.20      2.51 o 
  -7   4   9        7.30        6.91      1.82 o 
  -6   4   9       25.41       31.95      2.71 o 
  -5   4   9       92.66       92.54      3.77 o 
  -4   4   9      198.36      179.19      3.20 o 
  -3   4   9      130.22      127.40      2.63 o 
  -2   4   9       74.97       72.21      1.96 o 
  -1   4   9      221.10      203.40      3.11 o 
   0   4   9      212.54      218.09      3.36 o 
   1   4   9       99.29       73.89      1.84 o 
   2   4   9       28.29       33.18      2.20 o 
   3   4   9      102.90       99.34      3.65 o 
   4   4   9       22.08       24.20      2.25 o 
   5   4   9       12.44       16.05      2.02 o 
   6   4   9        2.14       -1.04      2.60 o 
   7   4   9        0.93        3.05      1.26 o 
  -8   5   9       19.35       15.50      2.52 o 
  -7   5   9        8.37        5.37      1.75 o 
  -6   5   9       23.17       24.87      2.79 o 
  -5   5   9       12.25       10.53      2.11 o 
  -4   5   9      232.81      215.44      4.01 o 
  -3   5   9       31.52       36.41      1.56 o 
  -2   5   9      128.23      117.32      2.47 o 
  -1   5   9      224.04      214.40      4.26 o 
   0   5   9       17.67       13.28      0.99 o 
   1   5   9       68.92       70.47      2.24 o 
   2   5   9      121.09      111.22      3.80 o 
   3   5   9       92.33       91.17      4.88 o 
   4   5   9       57.49       45.96      2.81 o 
   5   5   9        4.15        5.45      1.48 o 
   6   5   9       19.96       19.88      2.35 o 
   7   5   9        0.03        0.16      1.05 o 
  -8   6   9      105.24       99.78     11.97 o 
  -7   6   9        2.21        0.33      1.38 o 
  -6   6   9       96.00       87.67      4.02 o 
  -5   6   9       14.59       14.37      1.55 o 
  -4   6   9       88.37       86.85      2.82 o 
  -3   6   9       39.00       34.79      1.61 o 
  -2   6   9      162.92      166.91      3.02 o 
  -1   6   9       18.65       18.11      1.98 o 
   0   6   9       34.76       30.56      1.70 o 
   1   6   9        0.03        0.56      0.69 o 
   2   6   9      102.84       86.85      3.52 o 
   3   6   9        0.17        1.04      0.95 o 
   4   6   9       24.07       23.44      2.33 o 
   5   6   9        0.01        0.80      1.11 o 
   6   6   9        4.33        1.38      1.28 o 
  -8   7   9        3.30        9.06      3.63 o 
  -7   7   9       50.54       39.80      3.18 o 
  -6   7   9        1.34        0.80      1.03 o 
  -5   7   9        0.02        1.45      0.98 o 
  -4   7   9        6.62        2.80      1.05 o 
  -3   7   9       46.21       49.68      2.21 o 
  -2   7   9       60.77       55.89      2.34 o 
  -1   7   9        5.74        8.46      1.23 o 
   0   7   9       28.16       29.17      1.76 o 
   1   7   9       67.96       74.10      2.82 o 
   2   7   9        2.33        1.08      1.52 o 
   3   7   9      223.85      230.13      6.09 o 
   4   7   9      118.54      122.79      4.60 o 
   5   7   9       19.09       21.60      2.44 o 
   6   7   9        5.09        4.59      2.93 o 
  -7   8   9        0.66        0.20      5.08 o 
  -6   8   9        0.01        0.03      0.88 o 
  -5   8   9        5.40        6.23      1.26 o 
  -4   8   9        4.74        2.09      2.09 o 
  -3   8   9        2.20        0.30      1.11 o 
  -2   8   9       77.73       79.39      2.70 o 
  -1   8   9        0.03        0.20      0.90 o 
   0   8   9      434.49      417.19      7.98 o 
   1   8   9       83.36       73.18      2.66 o 
   2   8   9       42.25       41.11      2.85 o 
   3   8   9       70.81       65.75      3.44 o 
   4   8   9       11.30       13.72      2.05 o 
   5   8   9        5.55        8.59      1.84 o 
  -7   9   9        1.23       -1.72      2.20 o 
  -6   9   9       24.99       25.51      2.57 o 
  -5   9   9        0.02        1.67      1.37 o 
  -4   9   9       21.88       25.49      4.91 o 
  -3   9   9       19.82       17.99      2.10 o 
  -2   9   9       32.48       29.46      1.92 o 
  -1   9   9       84.29       92.35      3.00 o 
   0   9   9       15.38       15.46      1.71 o 
   1   9   9       94.20       95.52      3.12 o 
   2   9   9       11.13        7.96      1.66 o 
   3   9   9       16.01       15.91      2.19 o 
   4   9   9       12.73       11.84      1.98 o 
  -6  10   9       10.65       11.36      2.88 o 
  -5  10   9       12.98       18.20      2.37 o 
  -4  10   9       63.30       56.99      4.71 o 
  -3  10   9        4.49        5.75      1.60 o 
  -2  10   9       42.44       44.62      2.85 o 
  -1  10   9        4.57        2.90      1.39 o 
   0  10   9        4.90        2.86      1.05 o 
   1  10   9       41.14       42.80      2.33 o 
   2  10   9       21.21       26.17      2.55 o 
   3  10   9        5.22        4.99      1.54 o 
   4  10   9        0.13       -0.32      1.76 o 
  -6  11   9        4.42       10.14      4.69 o 
  -5  11   9        1.17       -0.90      1.20 o 
  -4  11   9       46.54       43.62      3.17 o 
  -3  11   9       10.90       10.95      1.95 o 
  -2  11   9        3.22        5.06      1.48 o 
  -1  11   9        0.72        0.02      0.84 o 
   0  11   9        0.16        0.49      0.83 o 
   1  11   9        0.08        1.28      0.89 o 
   2  11   9        2.03        5.30      1.47 o 
   3  11   9        0.11       -0.02      1.23 o 
  -4  12   9        0.02       -0.67      2.33 o 
  -3  12   9        9.06        8.35      1.77 o 
  -2  12   9        2.27        1.79      1.20 o 
  -1  12   9       47.28       56.98      3.28 o 
   0  12   9        8.39        7.62      1.33 o 
   1  12   9        0.36        2.92      1.06 o 
  -1 -14  10        3.44        3.24      2.53 o 
   0 -14  10        0.26        1.98      3.04 o 
   1 -14  10        2.10        5.46      3.26 o 
   3 -14  10        0.32        3.08      2.46 o 
  -2 -13  10       10.26       12.45      2.12 o 
  -1 -13  10        6.57        3.31      1.52 o 
   0 -13  10       25.07       32.21      4.58 o 
   1 -13  10       40.63       43.75      3.26 o 
   2 -13  10       70.01       68.38      5.15 o 
   3 -13  10        5.52        4.92      1.53 o 
   4 -13  10        5.09        8.80      1.75 o 
   5 -13  10        0.19       -0.65      1.21 o 
  -3 -12  10        0.05       -0.18      1.19 o 
  -2 -12  10       10.92       16.66      2.33 o 
  -1 -12  10        3.85        2.08      1.20 o 
   0 -12  10       23.56       26.70      3.52 o 
   1 -12  10        0.87       -1.10      2.13 o 
   2 -12  10        0.91       -0.95      0.98 o 
   3 -12  10       27.62       21.31      2.32 o 
   4 -12  10        1.62        6.45      1.65 o 
   5 -12  10        0.00        1.06      1.26 o 
   6 -12  10        8.74       12.49      2.13 o 
  -4 -11  10       15.82       20.41      2.57 o 
  -3 -11  10        1.20        2.93      1.41 o 
  -2 -11  10        1.51        0.17      1.05 o 
  -1 -11  10        0.29       -0.33      0.93 o 
   0 -11  10       48.91       52.35      2.45 o 
   1 -11  10       39.35       35.00      2.84 o 
   2 -11  10        8.47        9.38      1.50 o 
   3 -11  10       19.16       17.37      2.07 o 
   4 -11  10        8.71       10.82      1.92 o 
   5 -11  10        0.11        0.17      1.11 o 
   6 -11  10        1.45       -1.14      1.08 o 
  -5 -10  10        6.50        4.61      1.98 o 
  -4 -10  10        4.45        6.38      1.33 o 
  -3 -10  10       22.65       26.18      2.01 o 
  -2 -10  10       27.76       31.87      2.08 o 
  -1 -10  10       47.91       45.62      3.14 o 
   0 -10  10       29.68       28.64      1.90 o 
   1 -10  10       20.52       20.87      2.99 o 
   2 -10  10        1.36        0.48      0.95 o 
   3 -10  10      153.87      152.79      4.64 o 
   4 -10  10        8.96       11.17      1.92 o 
   5 -10  10        8.80       14.35      2.14 o 
   6 -10  10        8.90       12.15      2.11 o 
   7 -10  10       14.26       11.49      2.62 o 
  -6  -9  10        2.84        5.44      2.88 o 
  -5  -9  10        0.24        0.84      1.08 o 
  -4  -9  10       19.36       22.17      2.05 o 
  -3  -9  10      110.81       97.89      3.25 o 
  -2  -9  10       14.41       14.51      1.57 o 
  -1  -9  10       21.47       23.74      3.23 o 
   0  -9  10       79.37       80.61      2.81 o 
   1  -9  10       14.66       10.10      1.38 o 
   2  -9  10       28.23       26.29      1.90 o 
   3  -9  10       46.65       36.54      2.47 o 
   4  -9  10       17.96       16.56      2.57 o 
   5  -9  10        2.60        4.86      1.47 o 
   6  -9  10        6.10        6.60      1.64 o 
   7  -9  10        0.02        0.61      1.19 o 
  -6  -8  10        1.36        2.93      1.26 o 
  -5  -8  10        5.85        2.61      1.19 o 
  -4  -8  10       43.71       46.23      2.41 o 
  -3  -8  10        5.31        6.31      1.28 o 
  -2  -8  10      148.39      132.44      3.54 o 
  -1  -8  10       80.36       80.32      2.78 o 
   0  -8  10       39.03       37.74      1.97 o 
   1  -8  10        9.34        5.91      1.19 o 
   2  -8  10       31.02       29.18      3.22 o 
   3  -8  10       11.13       14.98      1.54 o 
   4  -8  10       30.19       38.81      2.65 o 
   5  -8  10       13.64       15.97      2.60 o 
   6  -8  10        0.62       -0.96      1.00 o 
   7  -8  10        0.71        3.93      1.52 o 
   8  -8  10        0.66        2.11      1.31 o 
  -7  -7  10        1.27        0.74      1.13 o 
  -6  -7  10       27.81       36.55      2.49 o 
  -5  -7  10        0.52       -0.05      0.96 o 
  -4  -7  10      150.01      161.63      4.11 o 
  -3  -7  10      132.64      121.89      3.44 o 
  -2  -7  10        0.07        0.08      1.25 o 
  -1  -7  10      263.07      259.89      4.71 o 
   0  -7  10        5.55        5.28      0.83 o 
   1  -7  10       99.37       85.21      2.72 o 
   2  -7  10       37.35       37.31      1.94 o 
   3  -7  10        1.36       -0.28      0.80 o 
   4  -7  10       29.23       29.36      1.88 o 
   5  -7  10        0.04        2.19      1.24 o 
   6  -7  10        3.10        2.96      1.54 o 
   7  -7  10        3.55        2.40      1.30 o 
   8  -7  10       14.30       14.95      2.55 o 
  -7  -6  10       21.87       33.83      3.65 o 
  -6  -6  10        0.09       -1.11      0.96 o 
  -5  -6  10       43.08       37.46      2.83 o 
  -4  -6  10       11.84       11.33      1.55 o 
  -3  -6  10       39.21       28.97      1.89 o 
  -2  -6  10       93.67       91.37      2.80 o 
  -1  -6  10      189.84      180.39      3.78 o 
   0  -6  10        4.97        4.59      1.41 o 
   1  -6  10      157.65      159.09      3.51 o 
   2  -6  10       29.59       29.18      1.76 o 
   3  -6  10       31.72       30.69      1.85 o 
   4  -6  10       94.96      113.92      5.60 o 
   5  -6  10       92.41       92.34      3.02 o 
   6  -6  10       10.37       13.73      2.07 o 
   7  -6  10       18.86       20.67      2.37 o 
   8  -6  10        1.00        2.65      1.43 o 
  -7  -5  10        3.83        3.48      1.34 o 
  -6  -5  10        2.73        3.23      1.30 o 
  -5  -5  10       58.18       57.36      3.30 o 
  -4  -5  10        0.00       -0.47      0.97 o 
  -3  -5  10      144.13      154.37      3.70 o 
  -2  -5  10       48.07       50.42      2.13 o 
  -1  -5  10      173.44      158.69      3.40 o 
   0  -5  10        4.20        4.51      0.71 o 
   1  -5  10       51.77       47.58      2.03 o 
   2  -5  10      171.47      146.79      3.40 o 
   3  -5  10      171.86      180.84      3.85 o 
   4  -5  10        2.50        1.74      1.00 o 
   5  -5  10      140.73      136.54      3.62 o 
   6  -5  10       55.68       54.79      3.16 o 
   7  -5  10       18.43        9.98      1.90 o 
   8  -5  10        1.74        0.08      2.22 o 
  -8  -4  10        0.16        1.81      1.58 o 
  -7  -4  10        0.98        1.89      1.84 o 
  -6  -4  10       12.00        9.04      1.94 o 
  -5  -4  10        4.12        3.27      1.23 o 
  -4  -4  10       64.36       67.60      2.63 o 
  -3  -4  10       82.59       63.51      2.43 o 
  -2  -4  10        0.04        0.97      0.82 o 
  -1  -4  10      370.34      391.32      4.45 o 
   0  -4  10        1.99        2.91      0.85 o 
   1  -4  10      241.00      217.20      3.98 o 
   2  -4  10       10.46       10.15      1.41 o 
   3  -4  10      109.15      108.86      5.14 o 
   4  -4  10        7.46       10.08      1.62 o 
   5  -4  10      529.29      504.15      7.30 o 
   6  -4  10       55.26       55.21      3.19 o 
   7  -4  10        2.73        0.68      1.20 o 
   8  -4  10        0.02        1.05      1.29 o 
  -8  -3  10        1.09        0.63      1.12 o 
  -7  -3  10        2.83        2.33      1.90 o 
  -6  -3  10        2.47        1.42      1.06 o 
  -5  -3  10       63.02       49.19      2.74 o 
  -4  -3  10        3.11        7.33      1.65 o 
  -3  -3  10       66.08       61.40      3.02 o 
  -2  -3  10       91.08       79.56      3.30 o 
  -1  -3  10       87.02       76.17      6.91 o 
   0  -3  10        0.11        0.20      0.86 o 
   1  -3  10       31.02       24.42      1.53 o 
   2  -3  10      249.81      262.00      4.52 o 
   3  -3  10       34.39       30.35      1.77 o 
   4  -3  10       55.46       45.36      2.41 o 
   5  -3  10       46.35       42.87      2.24 o 
   6  -3  10       17.51        9.35      1.44 o 
   7  -3  10        0.64        1.50      1.08 o 
   8  -3  10        1.83        1.08      1.25 o 
  -8  -2  10        1.01        2.46      1.40 o 
  -7  -2  10        2.72        3.80      1.27 o 
  -6  -2  10       18.39       11.47      1.81 o 
  -5  -2  10        0.90        1.38      1.01 o 
  -4  -2  10        0.01       -0.01      1.17 o 
  -3  -2  10       20.44       15.84      1.47 o 
  -2  -2  10       21.19       21.88      1.45 o 
  -1  -2  10        9.14        4.85      0.71 o 
   0  -2  10      244.16      223.51      3.89 o 
   1  -2  10       31.73       26.42      1.56 o 
   2  -2  10       73.38      100.73      2.76 o 
   3  -2  10        4.30       12.02      1.87 o 
   4  -2  10       12.32       16.11      1.49 o 
   5  -2  10      175.69      159.07      3.87 o 
   6  -2  10        5.02        9.72      1.42 o 
   7  -2  10        2.86        1.39      1.39 o 
   8  -2  10        0.56       -0.25      1.04 o 
  -8  -1  10        5.04        6.08      2.51 o 
  -7  -1  10        1.00        2.44      1.36 o 
  -6  -1  10        0.13       -0.41      1.00 o 
  -5  -1  10      163.35      162.21      4.50 o 
  -4  -1  10       23.29       24.50      1.75 o 
  -3  -1  10        0.17       -0.16      0.84 o 
  -2  -1  10       93.94       94.80      2.03 o 
  -1  -1  10      263.04      285.95      3.61 o 
   0  -1  10      321.27      298.26      4.52 o 
   1  -1  10        3.48        2.73      0.84 o 
   2  -1  10       12.71       13.15      1.27 o 
   3  -1  10       28.81       29.31      1.70 o 
   4  -1  10       27.08       27.69      3.18 o 
   5  -1  10       18.59       23.90      2.05 o 
   6  -1  10       19.26       18.53      1.74 o 
   7  -1  10        0.54        0.47      0.89 o 
   8  -1  10        5.55        8.61      1.82 o 
  -8   0  10        4.90        4.32      1.61 o 
  -7   0  10       13.64       16.43      2.33 o 
  -6   0  10        3.09        2.14      1.14 o 
  -5   0  10        0.17        0.24      0.97 o 
  -4   0  10        2.38        2.14      0.98 o 
  -3   0  10       49.34       39.51      1.92 o 
  -2   0  10       69.87       65.50      1.76 o 
  -1   0  10      163.63      135.49      2.42 o 
   0   0  10       28.40       28.75      2.07 o 
   1   0  10        4.42        1.00      0.74 o 
   2   0  10        6.99       10.71      1.54 o 
   3   0  10       14.22       17.84      1.45 o 
   4   0  10       49.71       52.85      2.25 o 
   5   0  10       11.87       10.92      1.42 o 
   6   0  10       17.59       17.89      2.04 o 
   7   0  10        5.67        5.65      1.21 o 
   8   0  10        0.49        2.55      1.80 o 
  -8   1  10        2.14        2.51      2.31 o 
  -7   1  10       20.52       17.92      2.37 o 
  -6   1  10        6.91        9.16      1.78 o 
  -5   1  10        0.08        0.05      0.91 o 
  -4   1  10       35.61       37.65      1.98 o 
  -3   1  10       32.77       27.84      1.39 o 
  -2   1  10       69.56       79.14      1.98 o 
  -1   1  10      150.44      155.82      2.65 o 
   0   1  10       71.73       62.10      1.67 o 
   1   1  10       92.96       98.83      2.90 o 
   2   1  10       76.40       67.24      2.29 o 
   3   1  10        2.79        9.74      1.22 o 
   4   1  10      228.85      217.74     10.71 o 
   5   1  10       23.32       23.18      1.87 o 
   6   1  10        8.31        8.34      1.53 o 
   7   1  10       13.81       21.68      2.44 o 
  -8   2  10        6.84        6.86      2.44 o 
  -7   2  10        1.12       -0.65      1.28 o 
  -6   2  10       87.08       85.75      3.89 o 
  -5   2  10        0.30       -0.79      0.92 o 
  -4   2  10       29.68       32.08      1.90 o 
  -3   2  10       12.02       16.22      1.42 o 
  -2   2  10      186.86      198.56      3.15 o 
  -1   2  10        4.27        3.31      0.74 o 
   0   2  10      111.24      118.56      2.32 o 
   1   2  10       49.66       71.57      2.32 o 
   2   2  10      214.86      190.56      3.79 o 
   3   2  10      251.00      239.76      4.47 o 
   4   2  10        2.20        1.03      0.94 o 
   5   2  10       19.43       14.96      1.97 o 
   6   2  10       18.68       17.91      3.56 o 
   7   2  10        2.41        3.70      1.34 o 
  -8   3  10       20.78       17.70      2.58 o 
  -7   3  10        5.58        4.35      1.62 o 
  -6   3  10       70.94       62.17      3.47 o 
  -5   3  10       38.59       32.10      2.03 o 
  -4   3  10       55.02       48.53      1.87 o 
  -3   3  10       14.52       14.39      1.14 o 
  -2   3  10      361.96      364.50      4.52 o 
  -1   3  10        1.73        0.61      0.64 o 
   0   3  10      270.76      267.04      3.59 o 
   1   3  10        8.59       14.48      1.28 o 
   2   3  10      115.78      120.13      3.04 o 
   3   3  10       12.11        7.89      1.39 o 
   4   3  10        8.10        6.25      1.38 o 
   5   3  10        4.68        4.31      1.33 o 
   6   3  10        2.38        2.29      1.50 o 
   7   3  10        1.02        1.42      1.12 o 
  -8   4  10        0.03        2.09      2.07 o 
  -7   4  10        0.00       -0.44      1.31 o 
  -6   4  10       54.35       62.01      6.36 o 
  -5   4  10       24.62       38.15      3.01 o 
  -4   4  10      687.94      717.53      9.80 o 
  -3   4  10      168.54      165.07      3.08 o 
  -2   4  10       26.99       22.67      1.30 o 
  -1   4  10       46.75       43.53      1.61 o 
   0   4  10        1.15        0.87      0.64 o 
   1   4  10       71.60       85.44      2.54 o 
   2   4  10       14.18       12.47      1.72 o 
   3   4  10      232.69      198.97      5.39 o 
   4   4  10        7.92        6.59      3.37 o 
   5   4  10        8.08        4.67      1.30 o 
   6   4  10        0.03       -0.41      1.00 o 
   7   4  10        5.24        2.38      2.27 o 
  -8   5  10      170.66      179.53      6.23 o 
  -7   5  10        1.69        2.45      1.51 o 
  -6   5  10        9.65       14.02      2.14 o 
  -5   5  10        7.37        7.47      1.83 o 
  -4   5  10      101.10       88.75      2.85 o 
  -3   5  10      418.35      429.18      5.30 o 
  -2   5  10        0.05       -0.10      0.63 o 
  -1   5  10      229.50      218.42      3.45 o 
   0   5  10        1.36        2.85      0.85 o 
   1   5  10        0.57        2.80      1.10 o 
   2   5  10       47.25       46.14      3.50 o 
   3   5  10       18.64       17.58      3.10 o 
   4   5  10       11.94       10.91      1.98 o 
   5   5  10        3.71        4.70      1.48 o 
   6   5  10       14.66       13.55      2.07 o 
  -8   6  10        9.86        6.47      2.14 o 
  -7   6  10       31.93       32.38      3.00 o 
  -6   6  10       18.11       18.32      2.53 o 
  -5   6  10        1.51        1.60      0.99 o 
  -4   6  10       41.99       39.71      3.67 o 
  -3   6  10      164.10      136.60      2.93 o 
  -2   6  10       14.70       19.10      2.53 o 
  -1   6  10      231.92      211.83      4.19 o 
   0   6  10        2.37        3.46      0.99 o 
   1   6  10      290.00      255.60      7.77 o 
   2   6  10        3.52        3.14      1.27 o 
   3   6  10       74.23       78.74      4.25 o 
   4   6  10        8.50       13.24      1.96 o 
   5   6  10        1.96        1.23      1.14 o 
   6   6  10        0.21        1.31      1.18 o 
  -7   7  10        3.97        5.58      1.73 o 
  -6   7  10        0.43       -0.81      2.40 o 
  -5   7  10        1.52        1.68      1.01 o 
  -4   7  10       24.62       23.59      1.87 o 
  -3   7  10       40.09       38.22      2.05 o 
  -2   7  10       30.01       28.58      1.83 o 
  -1   7  10       27.16       33.07      1.90 o 
   0   7  10       39.74       38.36      2.26 o 
   1   7  10      202.96      194.99      6.20 o 
   2   7  10       26.05       29.55      2.54 o 
   3   7  10       25.19       23.14      2.37 o 
   4   7  10       10.34       13.38      2.31 o 
   5   7  10       16.26       30.50      4.33 o 
  -7   8  10        3.44        4.60      1.83 o 
  -6   8  10        0.84        2.13      1.08 o 
  -5   8  10       24.40       18.52      2.24 o 
  -4   8  10        5.86       14.90      2.03 o 
  -3   8  10       41.49       33.00      2.60 o 
  -2   8  10      183.30      162.80      5.78 o 
  -1   8  10       15.30       15.77      1.72 o 
   0   8  10       18.47       17.09      1.62 o 
   1   8  10        3.30        2.42      1.32 o 
   2   8  10       39.08       41.03      3.74 o 
   3   8  10      120.96      111.63      4.48 o 
   4   8  10        6.59        6.05      1.69 o 
   5   8  10        0.02        1.17      1.10 o 
  -6   9  10        4.10        2.64      1.83 o 
  -5   9  10      119.58      126.06      4.71 o 
  -4   9  10        0.15       -0.63      1.47 o 
  -3   9  10      111.94      114.96      4.30 o 
  -2   9  10       67.14       58.01      2.52 o 
  -1   9  10        1.27        1.96      0.96 o 
   0   9  10       14.13       12.55      1.50 o 
   1   9  10        5.67        0.94      1.56 o 
   2   9  10        1.11        0.33      1.06 o 
   3   9  10        4.57        5.24      4.09 o 
   4   9  10        5.72       15.29      3.17 o 
  -6  10  10        1.58        2.11      1.87 o 
  -5  10  10       23.60       25.27      3.01 o 
  -4  10  10       14.83       12.34      2.11 o 
  -3  10  10       10.92       14.36      2.10 o 
  -2  10  10       13.23       13.73      5.13 o 
  -1  10  10      112.02      119.44      3.59 o 
   0  10  10        1.05        0.32      0.96 o 
   1  10  10       33.38       34.20      2.81 o 
   2  10  10        0.82       -1.58      0.95 o 
   3  10  10       22.99       20.68      2.46 o 
  -5  11  10       31.21       35.69      3.06 o 
  -4  11  10        0.16        0.12      1.43 o 
  -3  11  10       15.08       15.33      2.18 o 
  -2  11  10        6.42        5.27      1.54 o 
  -1  11  10        6.71        6.11      1.95 o 
   0  11  10        5.34        5.76      1.23 o 
   1  11  10        1.83        1.72      1.21 o 
   2  11  10        0.05       -1.41      3.56 o 
  -3  12  10       10.91       13.38      2.16 o 
  -2  12  10        3.82        3.73      1.42 o 
  -1  12  10        4.71        6.90      1.62 o 
   0  12  10        1.11        2.67      1.92 o 
   1 -14  11       31.31       31.99      5.02 o 
  -2 -13  11        0.47        0.57      1.33 o 
  -1 -13  11       11.58       10.69      3.52 o 
   0 -13  11        1.62       -2.68      2.68 o 
   1 -13  11        0.02        0.10      2.13 o 
   2 -13  11       22.82       28.20      3.92 o 
   3 -13  11       11.58        5.28      2.73 o 
   4 -13  11       15.01       16.10      2.26 o 
  -3 -12  11       10.39       16.04      2.44 o 
  -2 -12  11        1.36        0.66      1.40 o 
  -1 -12  11        9.76       11.09      2.14 o 
   0 -12  11        2.28        2.80      1.59 o 
   1 -12  11       20.42       25.25      5.68 o 
   2 -12  11       39.57       36.32      6.69 o 
   3 -12  11        0.93        0.50      1.11 o 
   4 -12  11       11.14       15.56      2.21 o 
   5 -12  11        8.06        7.96      1.83 o 
  -4 -11  11        0.27       -1.82      1.13 o 
  -3 -11  11        1.71        2.76      1.13 o 
  -2 -11  11        0.11        0.23      1.53 o 
  -1 -11  11       34.64       37.72      5.70 o 
   0 -11  11       25.39       32.14      2.82 o 
   1 -11  11       60.79       50.88      6.60 o 
   2 -11  11        3.21        1.70      1.72 o 
   3 -11  11       22.80       22.66      2.35 o 
   4 -11  11        5.32        7.35      1.63 o 
   5 -11  11        0.04       -1.57      1.74 o 
   6 -11  11       16.66       17.77      2.47 o 
  -5 -10  11        0.77        0.34      2.02 o 
  -4 -10  11        2.28        1.74      1.10 o 
  -3 -10  11       10.58        9.68      1.51 o 
  -2 -10  11        2.45        3.74      1.19 o 
  -1 -10  11        0.29        0.97      1.40 o 
   0 -10  11        3.90        2.07      1.60 o 
   1 -10  11        0.01        1.41      2.33 o 
   2 -10  11       14.33       16.30      2.00 o 
   3 -10  11        4.00        3.52      1.22 o 
   4 -10  11        7.31        7.01      2.02 o 
   5 -10  11        9.56       12.50      2.01 o 
   6 -10  11        0.02        0.83      1.45 o 
  -5  -9  11       20.17       27.67      2.23 o 
  -4  -9  11        0.10        0.08      1.04 o 
  -3  -9  11       85.67       95.68      3.32 o 
  -2  -9  11        3.98        3.58      1.18 o 
  -1  -9  11        0.80       -0.88      1.37 o 
   0  -9  11       53.58       52.33      3.21 o 
   1  -9  11       18.58       17.63      2.35 o 
   2  -9  11        9.83       12.83      1.55 o 
   3  -9  11        1.23        0.05      0.95 o 
   4  -9  11       71.62       64.90      3.31 o 
   5  -9  11        2.35        5.10      2.35 o 
   6  -9  11        0.88       -1.14      1.03 o 
   7  -9  11        0.25        1.37      1.25 o 
  -6  -8  11        1.22       -2.12      1.19 o 
  -5  -8  11        1.00        0.46      1.06 o 
  -4  -8  11        5.05        3.39      1.22 o 
  -3  -8  11       59.91       46.78      3.75 o 
  -2  -8  11        2.63        6.54      1.34 o 
  -1  -8  11       38.93       43.30      3.81 o 
   0  -8  11       24.79       28.64      3.70 o 
   1  -8  11       41.43       38.49      2.09 o 
   2  -8  11        1.92        3.41      1.07 o 
   3  -8  11       42.57       41.21      2.21 o 
   4  -8  11       14.22       16.91      1.68 o 
   5  -8  11       10.54       14.44      3.37 o 
   6  -8  11        1.31       -0.18      0.98 o 
   7  -8  11        8.99        5.86      1.63 o 
  -6  -7  11        1.31        4.20      1.58 o 
  -5  -7  11        1.26        1.09      1.08 o 
  -4  -7  11       21.88       22.12      2.50 o 
  -3  -7  11      227.58      227.14      4.84 o 
  -2  -7  11      274.69      248.84      4.86 o 
  -1  -7  11       43.81       47.78      3.13 o 
   0  -7  11       72.42       66.04      4.55 o 
   1  -7  11      151.01      161.16      3.76 o 
   2  -7  11       73.47       74.72      2.70 o 
   3  -7  11        0.44        0.17      1.18 o 
   4  -7  11       42.69       36.69      2.39 o 
   5  -7  11       11.27       12.23      2.99 o 
   6  -7  11        3.02        6.15      1.51 o 
   7  -7  11        0.45        1.68      1.20 o 
  -7  -6  11        0.27        0.82      1.16 o 
  -6  -6  11        0.14       -0.86      1.06 o 
  -5  -6  11       27.32       31.78      2.72 o 
  -4  -6  11      109.18      100.14      3.36 o 
  -3  -6  11      180.59      199.67      4.45 o 
  -2  -6  11       61.64       47.01      2.25 o 
  -1  -6  11        0.03        0.76      1.41 o 
   0  -6  11       19.07       18.60      2.20 o 
   1  -6  11      210.93      204.82      4.15 o 
   2  -6  11       90.52       84.83      2.79 o 
   3  -6  11        3.27        3.57      1.12 o 
   4  -6  11       18.32       25.15      1.87 o 
   5  -6  11        7.83        8.13      1.34 o 
   6  -6  11       27.25       19.08      3.28 o 
   7  -6  11       27.77       23.57      2.66 o 
   8  -6  11       27.81       17.88      2.49 o 
  -7  -5  11        2.01        0.31      1.38 o 
  -6  -5  11       25.74       27.61      2.26 o 
  -5  -5  11        1.25        0.14      1.05 o 
  -4  -5  11       96.54       98.15      3.56 o 
  -3  -5  11        4.78        1.95      1.07 o 
  -2  -5  11       72.48       65.50      2.48 o 
  -1  -5  11       12.50        8.53      2.93 o 
   0  -5  11       40.80       35.32      1.81 o 
   1  -5  11       82.94       82.55      2.65 o 
   2  -5  11        2.56        4.60      1.04 o 
   3  -5  11       82.58       74.56      2.67 o 
   4  -5  11       44.24       33.92      2.82 o 
   5  -5  11        7.53        6.72      1.31 o 
   6  -5  11        0.75        2.74      1.32 o 
   7  -5  11       46.65       39.30      3.07 o 
   8  -5  11        9.01       13.53      2.24 o 
  -7  -4  11        0.03        0.84      1.92 o 
  -6  -4  11        7.40       11.22      1.66 o 
  -5  -4  11        9.57       16.63      2.28 o 
  -4  -4  11       29.74       33.63      3.28 o 
  -3  -4  11       14.09       15.45      2.17 o 
  -2  -4  11       63.44       59.43      2.31 o 
  -1  -4  11        3.50        0.52      1.28 o 
   0  -4  11      299.77      282.39      4.66 o 
   1  -4  11       89.78       88.56      2.70 o 
   2  -4  11     1007.89      948.54     10.45 o 
   3  -4  11       97.67       85.87      2.83 o 
   4  -4  11       79.45       67.89      3.37 o 
   5  -4  11       16.12       14.71      1.81 o 
   6  -4  11        0.53        0.77      1.00 o 
   7  -4  11        0.28        3.42      1.50 o 
   8  -4  11        2.72        3.82      1.61 o 
  -8  -3  11        1.33        2.43      1.43 o 
  -7  -3  11        0.24       -1.85      0.92 o 
  -6  -3  11        3.82        4.12      1.26 o 
  -5  -3  11        1.23        1.55      1.07 o 
  -4  -3  11       23.22       23.66      1.81 o 
  -3  -3  11      155.09      160.45      3.76 o 
  -2  -3  11      153.27      142.60      7.19 o 
  -1  -3  11      121.15      117.34      2.79 o 
   0  -3  11        1.94        4.40      0.96 o 
   1  -3  11      151.56      156.55      3.48 o 
   2  -3  11       34.53       42.90      2.03 o 
   3  -3  11      405.23      390.17      6.06 o 
   4  -3  11      323.93      339.59      5.82 o 
   5  -3  11        3.96        2.49      1.25 o 
   6  -3  11       79.16       74.57      2.91 o 
   7  -3  11        7.50        9.42      1.84 o 
   8  -3  11        0.16        1.39      1.37 o 
  -8  -2  11        0.11        0.82      1.20 o 
  -7  -2  11        2.37        2.71      1.22 o 
  -6  -2  11       32.13       33.30      2.25 o 
  -5  -2  11        1.92       -0.19      1.75 o 
  -4  -2  11      177.07      166.89      3.99 o 
  -3  -2  11      422.56      437.73      6.44 o 
  -2  -2  11       41.63       36.20      1.91 o 
  -1  -2  11      433.41      403.36      5.51 o 
   0  -2  11      260.40      226.02      5.59 o 
   1  -2  11       20.12       19.19      1.47 o 
   2  -2  11       22.33       28.39      1.97 o 
   3  -2  11       47.10       47.84      2.20 o 
   4  -2  11        0.00        1.75      1.02 o 
   5  -2  11       21.09       25.77      1.89 o 
   6  -2  11        1.15        2.99      1.07 o 
   7  -2  11        1.02        1.20      1.18 o 
   8  -2  11        0.13        2.56      1.34 o 
  -8  -1  11        0.14        1.76      1.37 o 
  -7  -1  11        4.22        4.30      1.67 o 
  -6  -1  11       19.53       21.29      1.98 o 
  -5  -1  11      164.51      141.14      3.84 o 
  -4  -1  11      125.80      127.06      3.51 o 
  -3  -1  11        7.29       12.73      1.45 o 
  -2  -1  11       98.25      108.65      2.29 o 
  -1  -1  11      104.28      124.81      4.58 o 
   0  -1  11      136.46      134.84      3.08 o 
   1  -1  11        1.03        4.05      0.95 o 
   2  -1  11        5.80        6.26      1.09 o 
   3  -1  11        9.99       12.57      1.41 o 
   4  -1  11       20.74       22.90      2.54 o 
   5  -1  11        7.32        8.74      1.38 o 
   6  -1  11        0.00        1.80      1.04 o 
   7  -1  11        1.31        0.50      0.93 o 
   8  -1  11        2.03        4.34      1.54 o 
  -8   0  11        3.47        3.58      1.57 o 
  -7   0  11       44.02       45.81      6.40 o 
  -6   0  11        2.21        4.98      1.31 o 
  -5   0  11        0.00       -0.57      0.90 o 
  -4   0  11        3.62        3.73      1.15 o 
  -3   0  11       15.69       16.55      1.53 o 
  -2   0  11       16.10       19.75      1.15 o 
  -1   0  11        4.89        8.64      1.06 o 
   0   0  11       28.85       24.16      1.51 o 
   1   0  11       27.05       26.37      1.61 o 
   2   0  11      183.59      175.75      3.77 o 
   3   0  11       23.45       18.10      1.55 o 
   4   0  11       14.79       19.11      2.18 o 
   5   0  11        2.98        0.42      1.81 o 
   6   0  11        3.73        4.61      1.16 o 
   7   0  11        0.27       -0.44      1.08 o 
  -8   1  11        0.04        0.41      1.32 o 
  -7   1  11        2.13        3.80      1.48 o 
  -6   1  11       75.32       80.59      3.81 o 
  -5   1  11       16.44       14.80      1.65 o 
  -4   1  11       19.91       17.52      1.63 o 
  -3   1  11      219.29      203.16      4.81 o 
  -2   1  11       36.60       35.61      1.49 o 
  -1   1  11        9.93       12.30      1.03 o 
   0   1  11       22.62       22.23      1.49 o 
   1   1  11        3.23        0.46      0.71 o 
   2   1  11       25.16       21.86      1.60 o 
   3   1  11       39.10       27.62      1.80 o 
   4   1  11       13.60       15.49      1.55 o 
   5   1  11       11.39       13.85      1.54 o 
   6   1  11        7.35       11.44      2.73 o 
   7   1  11        0.38        2.42      1.23 o 
  -8   2  11        0.31        0.50      1.33 o 
  -7   2  11        1.36        1.83      2.18 o 
  -6   2  11        2.21        4.56      1.63 o 
  -5   2  11        8.89       12.04      1.60 o 
  -4   2  11       18.92       15.12      1.57 o 
  -3   2  11      272.97      274.36      3.97 o 
  -2   2  11       81.40       85.61      2.20 o 
  -1   2  11       79.19       65.62      1.89 o 
   0   2  11       49.18       49.91      2.10 o 
   1   2  11      302.87      277.64      4.72 o 
   2   2  11        0.31        1.71      0.88 o 
   3   2  11       50.05       50.06      2.25 o 
   4   2  11       36.80       30.55      1.92 o 
   5   2  11        2.75        2.00      1.15 o 
   6   2  11       28.51       24.02      2.44 o 
   7   2  11        0.24       -0.35      1.23 o 
  -8   3  11        2.06        1.80      3.78 o 
  -7   3  11        2.87        0.99      1.45 o 
  -6   3  11        4.16        2.22      3.32 o 
  -5   3  11       60.60       57.23      3.14 o 
  -4   3  11       20.48       17.37      1.61 o 
  -3   3  11       11.16       12.99      1.17 o 
  -2   3  11       60.79       62.92      2.42 o 
  -1   3  11       33.79       30.32      1.44 o 
   0   3  11        1.36        0.52      0.75 o 
   1   3  11       12.19       12.04      1.27 o 
   2   3  11      149.13      159.38      4.08 o 
   3   3  11        3.10        2.18      1.24 o 
   4   3  11        2.94        1.04      1.01 o 
   5   3  11        0.70       -1.29      0.96 o 
   6   3  11        2.55        3.55      1.41 o 
   7   3  11        0.95        5.66      1.91 o 
  -8   4  11       13.35       13.43      2.35 o 
  -7   4  11        3.06        1.13      1.48 o 
  -6   4  11        1.09       -0.49      1.96 o 
  -5   4  11      104.37      110.61      6.93 o 
  -4   4  11      116.77      118.93      2.80 o 
  -3   4  11        4.66        2.53      0.84 o 
  -2   4  11        7.81        4.52      0.89 o 
  -1   4  11       35.71       35.49      1.56 o 
   0   4  11      186.66      185.15      3.75 o 
   1   4  11       62.64       65.58      3.03 o 
   2   4  11       70.71       68.92      3.26 o 
   3   4  11       17.34        9.91      1.75 o 
   4   4  11        0.15        2.61      1.27 o 
   5   4  11        0.96        1.32      1.12 o 
   6   4  11        3.95        4.82      2.66 o 
  -7   5  11        2.60       -1.10      1.30 o 
  -6   5  11        5.51        9.49      1.92 o 
  -5   5  11       35.64       35.02      2.78 o 
  -4   5  11      383.18      364.00      5.08 o 
  -3   5  11       53.53       52.60      1.97 o 
  -2   5  11      111.15       95.05      2.41 o 
  -1   5  11       33.34       25.06      1.69 o 
   0   5  11       81.66       74.36      3.23 o 
   1   5  11       18.25       16.72      3.65 o 
   2   5  11        0.45        2.00      1.17 o 
   3   5  11       70.55       66.15      3.38 o 
   4   5  11       11.60       11.08      1.90 o 
   5   5  11        7.69        5.28      1.48 o 
   6   5  11        9.51       13.94      3.59 o 
  -7   6  11        0.26        0.06      1.36 o 
  -6   6  11        0.92        3.48      3.37 o 
  -5   6  11       17.99       22.66      3.89 o 
  -4   6  11       47.25       47.35      2.27 o 
  -3   6  11        0.02       -0.77      0.82 o 
  -2   6  11       29.58       29.66      1.85 o 
  -1   6  11       89.43       87.94      2.78 o 
   0   6  11      109.04      106.43      4.25 o 
   1   6  11      101.19       98.06      6.93 o 
   2   6  11       10.26       17.09      2.31 o 
   3   6  11        3.95        5.61      3.37 o 
   4   6  11        3.22        6.12      1.56 o 
   5   6  11       12.07       12.53      2.05 o 
  -7   7  11        0.01        2.84      1.55 o 
  -6   7  11        0.07       -1.30      1.27 o 
  -5   7  11        3.17        1.83      1.02 o 
  -4   7  11        0.49       -0.25      1.08 o 
  -3   7  11        0.53        0.15      1.31 o 
  -2   7  11        2.28       -0.19      0.85 o 
  -1   7  11       77.59       84.82      2.81 o 
   0   7  11        1.56        2.90      1.27 o 
   1   7  11       17.73       17.62      2.62 o 
   2   7  11       13.00       15.84      2.14 o 
   3   7  11        0.52        2.63      1.29 o 
   4   7  11        0.31       -0.62      1.17 o 
   5   7  11       11.90       13.45      2.44 o 
  -6   8  11        0.01        1.23      2.64 o 
  -5   8  11        0.15       -0.65      1.87 o 
  -4   8  11       18.36       20.27      2.57 o 
  -3   8  11        0.36        1.90      1.29 o 
  -2   8  11       45.20       47.70      2.82 o 
  -1   8  11       35.61       39.54      2.19 o 
   0   8  11       18.67       24.78      3.37 o 
   1   8  11       14.14       11.92      2.42 o 
   2   8  11        6.62        7.32      3.28 o 
   3   8  11        5.64       10.68      1.91 o 
   4   8  11        3.28        3.31      1.31 o 
  -6   9  11       18.39       21.03      4.09 o 
  -5   9  11        0.08        2.47      1.57 o 
  -4   9  11       36.19       41.36      4.64 o 
  -3   9  11        0.21       -1.67      1.14 o 
  -2   9  11       24.50       25.92      1.93 o 
  -1   9  11       62.37       55.12      3.52 o 
   0   9  11      129.55      123.07      4.66 o 
   1   9  11        2.81        1.73      1.23 o 
   2   9  11       44.98       47.04      3.28 o 
   3   9  11        1.34        3.01      1.34 o 
  -5  10  11        2.94        9.02      1.94 o 
  -4  10  11        0.31       -0.67      1.22 o 
  -3  10  11        0.06        2.05      1.38 o 
  -2  10  11       11.01       10.91      1.88 o 
  -1  10  11        0.51       -0.41      0.85 o 
   0  10  11       41.63       45.88      3.23 o 
   1  10  11        2.60        1.41      2.46 o 
   2  10  11       26.40       30.12      2.87 o 
  -3  11  11        0.82        4.78      2.77 o 
  -2  11  11       58.22       58.22      3.31 o 
  -1  11  11       43.34       41.60      4.09 o 
   0  11  11        9.00       17.95      2.33 o 
  -1 -13  12       14.25       20.02      4.36 o 
   0 -13  12        4.06        5.81      2.11 o 
   1 -13  12        3.90        5.71      1.94 o 
   2 -13  12        0.41       -0.44      2.07 o 
   3 -13  12        4.07       15.14      3.43 o 
  -2 -12  12       19.06       15.40      3.83 o 
  -1 -12  12        7.86       10.12      2.23 o 
   0 -12  12        9.85       11.41      2.33 o 
   1 -12  12        9.10       12.22      2.38 o 
   2 -12  12       18.37       11.93      2.28 o 
   3 -12  12        0.16        1.85      2.29 o 
   4 -12  12        0.04        2.84      1.31 o 
  -3 -11  12        1.76        0.43      0.98 o 
  -2 -11  12        5.46        5.54      3.54 o 
  -1 -11  12        0.28        1.47      1.69 o 
   0 -11  12        1.65        1.51      1.55 o 
   1 -11  12        6.53        4.65      1.88 o 
   2 -11  12       37.29       24.85      2.79 o 
   3 -11  12        1.41       -0.71      1.04 o 
   4 -11  12        6.49        8.97      4.60 o 
   5 -11  12        1.01       -1.07      1.20 o 
  -4 -10  12       13.71       19.73      1.97 o 
  -3 -10  12        0.16        2.01      1.12 o 
  -2 -10  12        0.01       -0.63      1.46 o 
  -1 -10  12        3.43        1.61      1.60 o 
   0 -10  12        0.01        1.28      1.61 o 
   1 -10  12       52.43       48.75      3.33 o 
   2 -10  12       56.53       52.71      3.51 o 
   3 -10  12       13.99       11.36      1.61 o 
   4 -10  12       14.11       13.49      1.98 o 
   5 -10  12        0.06       -0.35      1.41 o 
   6 -10  12        0.03       -0.36      3.04 o 
  -5  -9  12        0.00        0.63      1.03 o 
  -4  -9  12        1.98        2.96      1.17 o 
  -3  -9  12        3.62        3.85      1.80 o 
  -2  -9  12        4.52        3.07      1.70 o 
  -1  -9  12       42.31       40.03      6.58 o 
   0  -9  12      210.48      191.39      5.89 o 
   1  -9  12      122.17      120.24      4.71 o 
   2  -9  12        9.97       13.84      1.62 o 
   3  -9  12        8.52       12.92      1.61 o 
   4  -9  12        0.60        0.51      1.10 o 
   5  -9  12        0.32        1.43      1.27 o 
   6  -9  12        1.39        1.19      1.19 o 
  -5  -8  12        2.05        3.30      1.22 o 
  -4  -8  12        0.02        1.29      1.28 o 
  -3  -8  12        4.16        2.24      1.12 o 
  -2  -8  12       38.25       42.15      3.13 o 
  -1  -8  12        1.02        1.01      2.75 o 
   0  -8  12      181.36      164.96      5.42 o 
   1  -8  12       30.07       23.62      2.54 o 
   2  -8  12       17.62       16.22      1.66 o 
   3  -8  12        0.04       -0.49      0.83 o 
   4  -8  12        2.29        0.72      1.39 o 
   5  -8  12        0.16        3.47      2.64 o 
   6  -8  12        0.31        1.09      1.20 o 
   7  -8  12        4.96        5.67      1.53 o 
  -6  -7  12       32.70       31.26      2.48 o 
  -5  -7  12       15.27       16.56      2.67 o 
  -4  -7  12       10.26       11.83      1.60 o 
  -3  -7  12       48.90       46.56      3.59 o 
  -2  -7  12      119.13      104.67      4.35 o 
  -1  -7  12        0.45        0.29      1.61 o 
   0  -7  12      195.30      173.74      5.41 o 
   1  -7  12       29.59       26.72      1.83 o 
   2  -7  12       33.33       31.48      2.01 o 
   3  -7  12        5.89        3.93      1.15 o 
   4  -7  12        1.54        0.61      0.95 o 
   5  -7  12        5.94        4.69      1.45 o 
   6  -7  12        2.17        3.84      1.49 o 
   7  -7  12        4.41        3.99      1.53 o 
  -6  -6  12        0.09       -0.05      1.12 o 
  -5  -6  12       46.39       47.57      2.65 o 
  -4  -6  12      125.56      135.54      3.95 o 
  -3  -6  12        9.62       14.09      1.63 o 
  -2  -6  12       72.82       73.40      3.75 o 
  -1  -6  12        6.44        8.89      1.95 o 
   0  -6  12       46.42       39.68      2.92 o 
   1  -6  12        7.70        8.70      1.34 o 
   2  -6  12       13.61       12.82      1.48 o 
   3  -6  12        0.02       -0.23      0.93 o 
   4  -6  12       28.47       33.39      2.64 o 
   5  -6  12        1.17        1.72      1.59 o 
   6  -6  12        2.36        2.34      1.24 o 
   7  -6  12      102.74       77.48      3.98 o 
  -7  -5  12        1.05        3.81      1.32 o 
  -6  -5  12        0.08        0.45      1.01 o 
  -5  -5  12       22.62       24.34      2.73 o 
  -4  -5  12       35.79       38.62      2.34 o 
  -3  -5  12       46.84       46.83      2.35 o 
  -2  -5  12      115.47      120.14      4.52 o 
  -1  -5  12       43.17       44.98      2.98 o 
   0  -5  12       52.78       46.24      3.00 o 
   1  -5  12      278.56      287.76      5.12 o 
   2  -5  12        2.23        4.63      1.22 o 
   3  -5  12      239.66      216.91      5.91 o 
   4  -5  12       76.08       68.82      2.74 o 
   5  -5  12       50.47       48.57      2.47 o 
   6  -5  12        4.50        1.66      1.20 o 
   7  -5  12       51.22       54.67      3.51 o 
  -7  -4  12        1.43        2.55      1.41 o 
  -6  -4  12        0.48        2.65      1.21 o 
  -5  -4  12        9.29       12.77      1.66 o 
  -4  -4  12        8.31        8.27      1.40 o 
  -3  -4  12        2.75        3.03      1.09 o 
  -2  -4  12      103.25       98.81      4.06 o 
  -1  -4  12       69.71       65.54      7.13 o 
   0  -4  12        6.94        8.38      1.19 o 
   1  -4  12      107.40      116.62      3.19 o 
   2  -4  12        2.15        4.84      1.12 o 
   3  -4  12        6.35        5.35      1.23 o 
   4  -4  12        0.33        0.75      0.99 o 
   5  -4  12       55.40       52.03      2.50 o 
   6  -4  12        1.08       -0.09      1.32 o 
   7  -4  12        3.16        5.35      1.65 o 
  -7  -3  12        1.40        2.59      1.31 o 
  -6  -3  12        9.17       13.90      1.83 o 
  -5  -3  12       18.68       22.01      1.95 o 
  -4  -3  12       58.43       57.92      2.56 o 
  -3  -3  12        5.72        8.31      1.34 o 
  -2  -3  12        0.78        0.12      1.30 o 
  -1  -3  12      268.16      251.93      8.07 o 
   0  -3  12       33.85       27.80      1.75 o 
   1  -3  12        1.58        2.74      1.08 o 
   2  -3  12       22.83       16.67      1.55 o 
   3  -3  12        0.10        0.44      0.89 o 
   4  -3  12       15.87       16.77      1.67 o 
   5  -3  12        6.96       12.30      1.58 o 
   6  -3  12        5.03        4.36      1.20 o 
   7  -3  12        5.21        4.03      2.18 o 
  -7  -2  12        3.82        5.91      1.70 o 
  -6  -2  12       46.12       46.16      2.65 o 
  -5  -2  12        4.90        6.97      1.45 o 
  -4  -2  12       22.14       25.57      1.94 o 
  -3  -2  12       61.30       67.64      2.67 o 
  -2  -2  12       59.98       63.57      3.23 o 
  -1  -2  12      154.14      174.66      3.63 o 
   0  -2  12        1.29        2.57      0.84 o 
   1  -2  12      248.28      280.46      4.93 o 
   2  -2  12        2.17        2.56      1.01 o 
   3  -2  12      130.04      144.55      4.72 o 
   4  -2  12        2.57        1.89      1.27 o 
   5  -2  12        9.20        9.20      1.45 o 
   6  -2  12        5.01        3.51      1.81 o 
   7  -2  12        4.22        9.85      2.01 o 
  -7  -1  12       20.30       20.23      2.57 o 
  -6  -1  12        2.27        3.00      1.19 o 
  -5  -1  12        4.16       11.38      2.11 o 
  -4  -1  12       27.16       28.26      1.98 o 
  -3  -1  12       78.57       78.67      2.80 o 
  -2  -1  12       38.96       39.00      2.65 o 
  -1  -1  12        1.16        2.03      0.89 o 
   0  -1  12       24.17       25.81      2.31 o 
   1  -1  12       48.27       40.68      2.01 o 
   2  -1  12        3.30        4.99      1.51 o 
   3  -1  12        7.77        9.09      1.35 o 
   4  -1  12        5.13        8.04      1.32 o 
   5  -1  12        3.51        5.09      1.33 o 
   6  -1  12        1.34        0.74      0.94 o 
   7  -1  12        0.06        0.62      1.01 o 
  -7   0  12        0.13       -0.06      1.22 o 
  -6   0  12        8.71        5.87      1.34 o 
  -5   0  12       39.38       44.98      2.40 o 
  -4   0  12       24.53       28.10      1.97 o 
  -3   0  12        0.05       -0.09      0.97 o 
  -2   0  12        0.01       -0.21      1.69 o 
  -1   0  12       90.33       78.37      2.74 o 
   0   0  12        0.07        0.88      0.71 o 
   1   0  12        3.47        2.82      0.93 o 
   2   0  12       15.52       16.78      1.51 o 
   3   0  12        3.89        1.91      0.97 o 
   4   0  12       73.51       74.53      5.70 o 
   5   0  12       32.35       40.83      2.70 o 
   6   0  12        7.99       14.66      1.72 o 
   7   0  12        0.55        2.74      1.40 o 
  -7   1  12       10.78       10.55      2.68 o 
  -6   1  12        2.65        4.01      1.56 o 
  -5   1  12       33.96       45.04      4.13 o 
  -4   1  12        0.15       -1.28      0.86 o 
  -3   1  12       23.13       21.92      1.73 o 
  -2   1  12       59.80       68.54      2.37 o 
  -1   1  12      140.01      135.09      3.20 o 
   0   1  12        0.01       -1.03      0.61 o 
   1   1  12        4.75        3.62      1.02 o 
   2   1  12        0.65        1.03      0.85 o 
   3   1  12        7.08        4.22      1.16 o 
   4   1  12        9.89        2.62      1.03 o 
   5   1  12       59.52       53.22      2.49 o 
   6   1  12        3.26        0.77      1.45 o 
   7   1  12        0.27       -0.97      0.91 o 
  -7   2  12       11.38       12.84      2.20 o 
  -6   2  12        0.01       -0.15      2.24 o 
  -5   2  12       15.22       14.04      1.65 o 
  -4   2  12        0.84        1.01      1.00 o 
  -3   2  12        2.45        1.39      1.84 o 
  -2   2  12       10.85       16.10      1.39 o 
  -1   2  12       12.29       15.64      1.38 o 
   0   2  12      225.54      225.51      7.20 o 
   1   2  12       75.11       71.66      2.70 o 
   2   2  12       13.19       14.99      1.53 o 
   3   2  12        7.35        5.10      1.15 o 
   4   2  12        0.12        1.47      1.24 o 
   5   2  12        4.02        3.15      1.87 o 
   6   2  12       12.06       11.96      1.89 o 
  -7   3  12        1.50        3.78      1.65 o 
  -6   3  12       10.39        8.92      2.01 o 
  -5   3  12       12.12       15.00      2.88 o 
  -4   3  12        3.82        4.92      1.19 o 
  -3   3  12       69.59       72.74      2.22 o 
  -2   3  12      115.43      109.02      2.97 o 
  -1   3  12      102.59      107.34      4.34 o 
   0   3  12       32.49       31.83      1.81 o 
   1   3  12       43.62       39.02      2.05 o 
   2   3  12       23.63       20.23      2.18 o 
   3   3  12       64.24       68.04      3.39 o 
   4   3  12        0.07        0.13      1.07 o 
   5   3  12        2.44        2.77      1.24 o 
   6   3  12        0.89        2.33      1.18 o 
  -7   4  12        1.30       -2.13      2.31 o 
  -6   4  12       18.38       21.45      2.52 o 
  -5   4  12       13.12       11.57      2.02 o 
  -4   4  12       14.81       13.93      1.67 o 
  -3   4  12        7.23        9.75      1.51 o 
  -2   4  12      156.77      143.43      4.66 o 
  -1   4  12       24.75       19.27      1.52 o 
   0   4  12       17.66       21.45      1.61 o 
   1   4  12        0.53        1.12      1.07 o 
   2   4  12       19.52       15.01      2.07 o 
   3   4  12       53.64       45.47      4.11 o 
   4   4  12       11.48        8.08      1.65 o 
   5   4  12       10.49        7.23      1.59 o 
   6   4  12        0.30        1.17      2.31 o 
  -7   5  12       18.38       20.19      2.72 o 
  -6   5  12        2.46        3.72      1.62 o 
  -5   5  12       71.89       58.60      3.48 o 
  -4   5  12       25.59       25.58      2.55 o 
  -3   5  12       66.48       65.62      2.21 o 
  -2   5  12       53.37       58.49      2.03 o 
  -1   5  12      102.55       90.23      3.85 o 
   0   5  12       15.48       20.19      2.08 o 
   1   5  12        0.61        0.69      1.04 o 
   2   5  12        8.87       13.31      2.09 o 
   3   5  12        0.08        0.92      1.67 o 
   4   5  12       12.08        9.57      1.86 o 
   5   5  12        0.67        1.35      1.24 o 
  -7   6  12        0.03       -2.70      1.35 o 
  -6   6  12       13.65       12.44      2.15 o 
  -5   6  12       24.11       23.67      2.56 o 
  -4   6  12        4.03        4.87      1.16 o 
  -3   6  12       56.54       55.74      2.45 o 
  -2   6  12       12.03        4.69      1.31 o 
  -1   6  12        0.02        1.12      1.06 o 
   0   6  12      105.23       98.18      3.93 o 
   1   6  12        5.10        4.62      1.45 o 
   2   6  12        3.10        1.79      1.27 o 
   3   6  12       40.82       39.51      3.04 o 
   4   6  12        6.62        9.82      1.91 o 
   5   6  12       60.69       59.90      3.59 o 
  -6   7  12        6.58        6.80      1.74 o 
  -5   7  12        0.59        1.72      2.51 o 
  -4   7  12        6.65        7.21      1.69 o 
  -3   7  12        1.84        3.04      1.05 o 
  -2   7  12        0.07        2.07      1.36 o 
  -1   7  12       27.02       31.94      2.55 o 
   0   7  12        0.30        0.50      1.14 o 
   1   7  12        6.65       12.74      2.02 o 
   2   7  12       40.98       33.16      2.84 o 
   3   7  12        4.96        5.63      2.11 o 
   4   7  12        0.02        0.48      1.18 o 
  -6   8  12        6.77        9.46      3.43 o 
  -5   8  12        0.03        1.89      2.55 o 
  -4   8  12       18.11       20.39      2.33 o 
  -3   8  12        4.12        4.58      1.49 o 
  -2   8  12        2.04        1.42      1.15 o 
  -1   8  12       11.84       11.54      1.91 o 
   0   8  12        0.01       -0.46      1.23 o 
   1   8  12        6.65        8.18      2.71 o 
   2   8  12        0.31       -0.36      1.04 o 
   3   8  12        1.25        4.25      2.13 o 
  -5   9  12        0.12        0.40      1.31 o 
  -4   9  12       13.04       16.88      2.53 o 
  -3   9  12       29.35       42.51      5.26 o 
  -2   9  12       27.62       30.51      2.61 o 
  -1   9  12        3.90        5.99      4.14 o 
   0   9  12       32.17       28.17      2.66 o 
   1   9  12       23.26       25.67      2.67 o 
   2   9  12       17.53       12.13      2.24 o 
  -4  10  12        4.94       11.28      2.55 o 
  -3  10  12       39.23       31.25      3.59 o 
  -2  10  12       29.46       25.21      3.65 o 
  -1  10  12       32.49       35.94      4.25 o 
   0  10  12        3.34        1.79      1.83 o 
   1  10  12        5.62        6.68      2.31 o 
  -1 -12  13        0.95        1.26      2.71 o 
   0 -12  13        7.33        7.70      2.19 o 
   1 -12  13        0.16       -1.26      2.38 o 
   2 -12  13       11.04       20.30      2.75 o 
   3 -12  13        9.95        1.94      2.46 o 
  -2 -11  13        2.56        5.04      1.85 o 
  -1 -11  13        6.63       10.57      3.23 o 
   0 -11  13        0.24       -0.26      1.73 o 
   1 -11  13        0.21        2.97      1.77 o 
   2 -11  13        1.38        2.34      1.71 o 
   3 -11  13       10.72       17.38      3.52 o 
   4 -11  13        0.60        2.39      1.47 o 
  -3 -10  13        1.35       -0.24      1.85 o 
  -2 -10  13       17.87       18.46      2.57 o 
  -1 -10  13       21.95       21.81      2.77 o 
   0 -10  13        0.35        0.70      2.42 o 
   1 -10  13       29.74       27.90      4.58 o 
   2 -10  13        0.00       -0.23      1.58 o 
   3 -10  13       19.87       24.18      2.05 o 
   4 -10  13       15.41       20.03      2.88 o 
   5 -10  13        2.70        0.02      1.19 o 
  -4  -9  13        2.74        2.46      1.67 o 
  -3  -9  13        5.39        4.33      1.80 o 
  -2  -9  13       11.84       10.10      2.22 o 
  -1  -9  13      133.44      144.14      5.34 o 
   0  -9  13       40.10       43.23      3.29 o 
   1  -9  13        0.20       -0.54      1.57 o 
   2  -9  13        0.24       -0.11      1.87 o 
   3  -9  13        1.22       -2.19      1.29 o 
   4  -9  13        3.90        5.69      2.68 o 
   5  -9  13        0.93        1.73      1.32 o 
   6  -9  13        1.62        0.84      1.26 o 
  -5  -8  13       13.10       19.96      2.26 o 
  -4  -8  13        0.64        1.63      1.12 o 
  -3  -8  13        3.96        4.37      1.78 o 
  -2  -8  13      132.95      130.73      5.16 o 
  -1  -8  13        7.82        8.46      3.67 o 
   0  -8  13        4.46        4.61      1.80 o 
   1  -8  13       14.03       18.12      2.42 o 
   2  -8  13        0.01       -0.09      0.88 o 
   3  -8  13        1.11       -0.15      1.21 o 
   4  -8  13        0.03        1.52      1.02 o 
   5  -8  13        1.15        1.23      1.19 o 
   6  -8  13        0.05        1.16      1.61 o 
  -5  -7  13        3.64        3.97      1.70 o 
  -4  -7  13        0.00        1.69      1.13 o 
  -3  -7  13       15.96       15.48      2.37 o 
  -2  -7  13       25.91       21.57      2.60 o 
  -1  -7  13       61.05       58.35      3.57 o 
   0  -7  13       36.14       35.62      2.96 o 
   1  -7  13       14.01       15.68      2.27 o 
   2  -7  13       14.98       15.66      2.04 o 
   3  -7  13       31.59       34.59      2.18 o 
   4  -7  13        6.20        3.63      1.11 o 
   5  -7  13        0.30       -0.66      1.50 o 
   6  -7  13        8.58        6.93      1.94 o 
  -6  -6  13        1.58        3.13      3.15 o 
  -5  -6  13       23.59       23.14      2.15 o 
  -4  -6  13        9.37        4.94      1.41 o 
  -3  -6  13       26.48       22.20      2.66 o 
  -2  -6  13       21.13       18.42      2.39 o 
  -1  -6  13       55.26       52.49      3.32 o 
   0  -6  13       21.41       22.48      2.47 o 
   1  -6  13        6.72       10.54      1.39 o 
   2  -6  13       26.07       18.99      1.71 o 
   3  -6  13       20.69       27.71      1.97 o 
   4  -6  13        0.22        0.24      0.88 o 
   5  -6  13        0.11       -0.24      1.02 o 
   6  -6  13        1.11        0.99      1.23 o 
  -6  -5  13       10.44       11.71      2.15 o 
  -5  -5  13        0.24        2.34      1.25 o 
  -4  -5  13       28.89       43.48      2.44 o 
  -3  -5  13       60.53       60.96      3.55 o 
  -2  -5  13       60.43       64.83      3.53 o 
  -1  -5  13        1.81        0.99      1.46 o 
   0  -5  13        7.25        6.41      1.79 o 
   1  -5  13       82.65       81.31      2.80 o 
   2  -5  13        7.27        6.03      1.25 o 
   3  -5  13       73.84       84.61      5.00 o 
   4  -5  13        0.86        2.19      1.07 o 
   5  -5  13       15.10       17.71      2.77 o 
   6  -5  13       46.69       44.32      3.25 o 
   7  -5  13       35.97       27.97      2.90 o 
  -6  -4  13        0.03       -0.76      1.04 o 
  -5  -4  13        1.26        3.74      1.26 o 
  -4  -4  13       10.53       11.76      1.60 o 
  -3  -4  13       12.06       11.86      2.12 o 
  -2  -4  13       21.46       26.14      2.73 o 
  -1  -4  13       84.50       89.58      3.94 o 
   0  -4  13       55.09       55.96      3.28 o 
   1  -4  13      103.02       79.30      2.76 o 
   2  -4  13       38.53       42.29      2.19 o 
   3  -4  13        0.01       -0.54      1.51 o 
   4  -4  13       26.46       30.69      2.13 o 
   5  -4  13        1.23        2.89      1.13 o 
   6  -4  13       20.13       16.26      1.85 o 
   7  -4  13       11.93       12.82      2.22 o 
  -7  -3  13        2.19        1.47      1.93 o 
  -6  -3  13        0.08       -0.34      1.65 o 
  -5  -3  13        1.58        0.29      1.00 o 
  -4  -3  13       32.91       35.36      2.24 o 
  -3  -3  13        8.93        8.46      1.91 o 
  -2  -3  13       24.34       24.68      2.42 o 
  -1  -3  13       14.30       14.79      2.12 o 
   0  -3  13        5.61        4.13      1.06 o 
   1  -3  13       55.44       48.33      2.23 o 
   2  -3  13       17.38       21.72      1.77 o 
   3  -3  13       12.64        7.81      1.34 o 
   4  -3  13       13.65       14.96      1.71 o 
   5  -3  13        5.55        8.72      1.75 o 
   6  -3  13        0.24       -1.08      0.86 o 
   7  -3  13       11.31        8.37      1.85 o 
  -7  -2  13        2.54        5.55      1.66 o 
  -6  -2  13        0.63        1.67      1.21 o 
  -5  -2  13        4.48        2.93      1.18 o 
  -4  -2  13       86.28       93.17      4.68 o 
  -3  -2  13       29.87       27.28      2.53 o 
  -2  -2  13      147.43      129.69      4.54 o 
  -1  -2  13        0.06        1.44      1.35 o 
   0  -2  13        2.62        2.24      0.95 o 
   1  -2  13        1.39        1.32      0.92 o 
   2  -2  13        0.07       -1.78      0.89 o 
   3  -2  13        7.93        6.29      1.20 o 
   4  -2  13        6.05        5.86      1.31 o 
   5  -2  13        2.17        2.63      2.17 o 
   6  -2  13        2.44       -0.71      0.93 o 
   7  -2  13        7.36       11.82      2.86 o 
  -7  -1  13        2.42        5.21      1.69 o 
  -6  -1  13        1.62        0.77      1.07 o 
  -5  -1  13        4.74        4.30      1.30 o 
  -4  -1  13       14.28        8.68      1.80 o 
  -3  -1  13       47.39       43.58      2.87 o 
  -2  -1  13       25.01       28.97      2.51 o 
  -1  -1  13       92.95       94.04      2.91 o 
   0  -1  13      106.71      113.05      5.11 o 
   1  -1  13       98.57       84.42      2.81 o 
   2  -1  13       95.54      104.27      4.32 o 
   3  -1  13       30.78       33.36      2.64 o 
   4  -1  13        7.58        9.63      1.48 o 
   5  -1  13        9.67       14.75      1.70 o 
   6  -1  13        1.30        0.76      0.97 o 
  -7   0  13        3.07        3.04      1.57 o 
  -6   0  13        6.84        4.60      1.38 o 
  -5   0  13       15.37       22.36      2.08 o 
  -4   0  13       23.75       23.68      1.94 o 
  -3   0  13       19.41       24.61      2.38 o 
  -2   0  13       11.33        6.24      1.58 o 
  -1   0  13        0.00        1.01      0.82 o 
   0   0  13        6.92        6.76      1.82 o 
   1   0  13        0.23        1.29      0.92 o 
   2   0  13        3.18        2.37      1.00 o 
   3   0  13       29.32       33.21      2.11 o 
   4   0  13       12.85       15.53      2.18 o 
   5   0  13        2.24        5.83      1.31 o 
   6   0  13        0.65       -0.31      1.50 o 
  -7   1  13        1.03        1.71      3.32 o 
  -6   1  13       20.82       29.67      2.78 o 
  -5   1  13        0.01        1.74      1.14 o 
  -4   1  13      117.02      115.73      3.53 o 
  -3   1  13       45.83       34.50      2.58 o 
  -2   1  13       69.59       62.95      3.21 o 
  -1   1  13       30.22       32.24      1.86 o 
   0   1  13      108.29       96.49      2.91 o 
   1   1  13       17.80       27.97      1.93 o 
   2   1  13       22.06       27.06      1.88 o 
   3   1  13        3.90        7.76      2.25 o 
   4   1  13       18.25       17.91      1.75 o 
   5   1  13       23.46       16.82      2.86 o 
   6   1  13        2.43        2.78      1.25 o 
  -7   2  13        0.01       -1.53      1.32 o 
  -6   2  13        1.45        4.31      3.10 o 
  -5   2  13       10.15       10.40      1.60 o 
  -4   2  13        5.71        9.45      1.50 o 
  -3   2  13       11.90        4.53      1.50 o 
  -2   2  13       18.05       13.76      1.38 o 
  -1   2  13      164.08      151.52      3.59 o 
   0   2  13      178.70      182.12      4.00 o 
   1   2  13       23.56       21.09      1.70 o 
   2   2  13      510.50      538.69      7.67 o 
   3   2  13        7.83       10.69      1.84 o 
   4   2  13       15.65       18.84      2.28 o 
   5   2  13        2.78        2.38      1.89 o 
   6   2  13        0.34        0.07      1.04 o 
  -7   3  13        1.45        3.76      1.82 o 
  -6   3  13        0.05        1.72      2.05 o 
  -5   3  13        0.26       -0.93      1.41 o 
  -4   3  13       30.58       33.81      2.59 o 
  -3   3  13      162.74      158.99      4.93 o 
  -2   3  13      349.13      330.02      6.44 o 
  -1   3  13       19.75       19.76      1.58 o 
   0   3  13        0.88        3.92      0.99 o 
   1   3  13        3.65        1.45      0.91 o 
   2   3  13        0.45        0.56      1.10 o 
   3   3  13       32.14       33.36      2.72 o 
   4   3  13        2.55        0.78      1.20 o 
   5   3  13        0.57        1.68      1.08 o 
  -7   4  13        2.70        4.52      1.82 o 
  -6   4  13       23.72       40.24      4.27 o 
  -5   4  13        0.31        0.05      3.19 o 
  -4   4  13        9.12       17.49      1.77 o 
  -3   4  13       11.80       11.42      1.87 o 
  -2   4  13        1.39        2.90      0.98 o 
  -1   4  13       37.08       38.09      2.01 o 
   0   4  13       67.32       74.90      3.87 o 
   1   4  13        0.05        0.34      1.05 o 
   2   4  13        6.35       10.47      1.87 o 
   3   4  13        7.38        7.26      1.71 o 
   4   4  13        1.40        2.22      1.34 o 
   5   4  13        2.01        3.27      1.48 o 
  -6   5  13        0.37       -1.57      1.41 o 
  -5   5  13       13.58       16.84      3.72 o 
  -4   5  13        9.87        8.44      1.81 o 
  -3   5  13        8.28        8.38      1.77 o 
  -2   5  13        6.29       10.57      1.68 o 
  -1   5  13        7.65        9.31      1.66 o 
   0   5  13        1.30        1.88      1.24 o 
   1   5  13       98.60       92.02      3.95 o 
   2   5  13        8.36        7.97      1.76 o 
   3   5  13        0.01       -0.25      1.06 o 
   4   5  13        0.14        3.62      1.52 o 
  -6   6  13        0.01       -1.16      2.49 o 
  -5   6  13        2.55        7.02      1.82 o 
  -4   6  13        3.12        0.62      2.33 o 
  -3   6  13       47.53       52.00      2.89 o 
  -2   6  13       19.14       18.38      2.09 o 
  -1   6  13       13.74       17.99      2.15 o 
   0   6  13       21.07       20.65      2.28 o 
   1   6  13       79.57       82.66      3.90 o 
   2   6  13        7.96        9.74      2.46 o 
   3   6  13        0.77        2.11      1.40 o 
   4   6  13       20.79       22.38      5.06 o 
  -5   7  13       11.83       21.30      3.83 o 
  -4   7  13       11.78       19.13      2.22 o 
  -3   7  13        0.29       -0.53      1.41 o 
  -2   7  13        0.34        1.90      1.18 o 
  -1   7  13       27.28       23.12      2.64 o 
   0   7  13       16.16       17.99      2.79 o 
   1   7  13       18.92       23.91      2.54 o 
   2   7  13       34.27       41.08      4.38 o 
   3   7  13        3.05        2.65      1.45 o 
  -5   8  13       13.94       20.86      3.87 o 
  -4   8  13        9.16       10.95      1.91 o 
  -3   8  13       15.48       12.58      2.77 o 
  -2   8  13       13.71       13.87      2.00 o 
  -1   8  13       90.28       83.23      5.72 o 
   0   8  13        1.75        2.62      1.32 o 
   1   8  13        3.21        4.32      3.10 o 
   2   8  13        0.50        0.44      1.17 o 
  -3   9  13        7.27       10.43      2.64 o 
  -2   9  13       10.23       10.87      2.60 o 
  -1   9  13       11.27       12.62      2.08 o 
   0   9  13        3.34        2.67      1.49 o 
   1   9  13        6.99       10.23      2.73 o 
  -1 -11  14        0.15        4.07      1.95 o 
   0 -11  14        2.98        2.38      1.98 o 
   1 -11  14        7.91        9.64      2.25 o 
   2 -11  14        7.47       11.28      2.28 o 
   3 -11  14        9.69        3.43      2.51 o 
  -3 -10  14        8.60        6.69      2.02 o 
  -2 -10  14        6.07        4.01      2.03 o 
  -1 -10  14       20.66       20.71      2.75 o 
   0 -10  14        4.64        3.12      3.28 o 
   1 -10  14        2.08        4.04      3.04 o 
   2 -10  14        0.47        2.25      1.94 o 
   3 -10  14        5.96        5.13      1.88 o 
   4 -10  14        4.08        6.18      2.38 o 
  -3  -9  14        6.17        7.34      2.12 o 
  -2  -9  14        3.02       -0.71      1.65 o 
  -1  -9  14      157.13      144.63      5.54 o 
   0  -9  14       57.23       57.58      4.49 o 
   1  -9  14        0.03        0.22      1.60 o 
   2  -9  14        3.97        2.86      1.72 o 
   3  -9  14        5.49        3.31      1.25 o 
   4  -9  14        1.02        1.34      1.52 o 
   5  -9  14        6.99       10.24      1.98 o 
  -4  -8  14        1.30        1.90      1.63 o 
  -3  -8  14       10.54       12.15      2.37 o 
  -2  -8  14       22.56       22.29      2.84 o 
  -1  -8  14       46.63       52.85      3.58 o 
   0  -8  14       25.73       17.59      2.48 o 
   1  -8  14        9.68        8.01      2.03 o 
   2  -8  14       50.59       39.93      3.13 o 
   3  -8  14        3.69        4.61      1.38 o 
   4  -8  14        4.21        3.11      1.13 o 
   5  -8  14        1.17        0.88      2.11 o 
  -5  -7  14        0.13        2.57      2.97 o 
  -4  -7  14       10.64       13.40      2.37 o 
  -3  -7  14        5.08        5.60      2.02 o 
  -2  -7  14        0.45        0.83      1.56 o 
  -1  -7  14        7.26       10.69      2.29 o 
   0  -7  14        5.74        5.49      1.81 o 
   1  -7  14        2.08        2.55      1.59 o 
   2  -7  14       27.78       33.06      2.16 o 
   3  -7  14       23.64       20.84      1.90 o 
   4  -7  14        5.89       11.44      1.57 o 
   5  -7  14        4.69        6.09      1.98 o 
   6  -7  14        4.03        3.71      1.53 o 
  -5  -6  14       13.24       12.59      5.85 o 
  -4  -6  14       23.80       30.31      3.03 o 
  -3  -6  14        4.53        3.62      1.79 o 
  -2  -6  14        9.47       12.13      2.20 o 
  -1  -6  14        1.68        1.76      2.51 o 
   0  -6  14       31.41       24.76      2.65 o 
   1  -6  14        0.04        0.49      1.42 o 
   2  -6  14       70.07       61.24      3.01 o 
   3  -6  14       24.33       25.03      2.02 o 
   4  -6  14        5.00        6.54      1.36 o 
   5  -6  14        0.68        1.05      1.15 o 
   6  -6  14        0.06        0.19      2.95 o 
  -5  -5  14        0.12        1.58      1.21 o 
  -4  -5  14        0.14       -0.46      2.51 o 
  -3  -5  14        0.91        2.39      1.67 o 
  -2  -5  14       31.48       24.81      2.71 o 
  -1  -5  14        0.09       -1.69      1.50 o 
   0  -5  14       89.01       87.60      4.09 o 
   1  -5  14       25.26       30.86      3.39 o 
   2  -5  14       57.43       61.50      3.10 o 
   3  -5  14       41.23       36.39      2.27 o 
   4  -5  14       25.10       24.00      1.98 o 
   5  -5  14        7.62        7.18      1.40 o 
   6  -5  14       10.47       17.11      2.39 o 
  -6  -4  14        0.73       -0.63      1.65 o 
  -5  -4  14        0.33       -0.14      1.11 o 
  -4  -4  14       15.20       12.91      2.24 o 
  -3  -4  14       21.19       22.45      2.61 o 
  -2  -4  14        2.48        1.36      1.57 o 
  -1  -4  14       43.91       49.39      3.22 o 
   0  -4  14       76.35       68.39      4.07 o 
   1  -4  14       42.56       40.31      2.17 o 
   2  -4  14      105.55       93.63      3.16 o 
   3  -4  14        3.87        5.62      1.25 o 
   4  -4  14        0.04        0.62      0.99 o 
   5  -4  14        4.72        3.40      1.16 o 
   6  -4  14       18.29       22.80      2.15 o 
  -6  -3  14        1.72        0.24      1.18 o 
  -5  -3  14        1.88        2.32      1.29 o 
  -4  -3  14        9.75        8.78      2.35 o 
  -3  -3  14       94.50      102.10      4.37 o 
  -2  -3  14       18.29       16.75      2.31 o 
  -1  -3  14       53.26       61.70      5.26 o 
   0  -3  14       58.49       53.40      3.34 o 
   1  -3  14       34.51       39.25      3.15 o 
   2  -3  14       19.40       15.63      1.66 o 
   3  -3  14       11.16        8.43      1.42 o 
   4  -3  14        3.05        2.28      1.40 o 
   5  -3  14        4.62        5.17      1.23 o 
   6  -3  14        0.01       -0.22      0.94 o 
  -6  -2  14        4.78        8.82      1.66 o 
  -5  -2  14        3.34        6.23      1.43 o 
  -4  -2  14       42.43       46.96      3.20 o 
  -3  -2  14       29.21       18.31      2.35 o 
  -2  -2  14       70.32       84.19      3.98 o 
  -1  -2  14       87.75       94.59      8.16 o 
   0  -2  14       29.57       29.32      1.89 o 
   1  -2  14       88.94      110.01      3.29 o 
   2  -2  14       92.28       97.61      4.91 o 
   3  -2  14       17.59       20.67      2.53 o 
   4  -2  14        2.80        2.99      1.09 o 
   5  -2  14        2.45        1.80      1.17 o 
   6  -2  14        0.98       -0.86      1.36 o 
  -6  -1  14       34.51       34.52      2.52 o 
  -5  -1  14        6.17        4.63      1.36 o 
  -4  -1  14        1.40       -0.70      1.91 o 
  -3  -1  14        0.08       -0.34      1.27 o 
  -2  -1  14        8.39        8.56      1.82 o 
  -1  -1  14        4.88        6.06      1.63 o 
   0  -1  14       12.56       18.28      1.60 o 
   1  -1  14        8.61       10.15      1.42 o 
   2  -1  14        2.40        3.66      1.14 o 
   3  -1  14        0.19       -1.02      0.85 o 
   4  -1  14        0.23        2.21      1.38 o 
   5  -1  14        3.72        1.09      1.00 o 
   6  -1  14        2.30        2.42      1.17 o 
  -6   0  14        1.05        4.57      3.43 o 
  -5   0  14        5.80       13.22      1.75 o 
  -4   0  14       20.51       21.97      4.38 o 
  -3   0  14       76.10       80.57      3.76 o 
  -2   0  14       29.88       27.06      2.45 o 
  -1   0  14       17.14       20.22      1.62 o 
   0   0  14       25.39       16.92      1.59 o 
   1   0  14       36.54       45.72      2.28 o 
   2   0  14       13.45        8.21      1.36 o 
   3   0  14        1.52        2.70      1.13 o 
   4   0  14        2.79        2.30      1.25 o 
   5   0  14        3.32        2.45      1.11 o 
   6   0  14        0.15       -0.33      1.17 o 
  -6   1  14        0.35       -0.20      1.40 o 
  -5   1  14       10.39       11.95      1.67 o 
  -4   1  14        0.19       -1.43      2.09 o 
  -3   1  14       15.50       16.82      3.98 o 
  -2   1  14        1.21       -0.73      1.12 o 
  -1   1  14       73.28       69.09      4.03 o 
   0   1  14       73.65       77.51      2.75 o 
   1   1  14       38.97       39.61      2.60 o 
   2   1  14        2.88        4.43      1.22 o 
   3   1  14       73.53       67.57      2.83 o 
   4   1  14       31.93       27.59      2.73 o 
   5   1  14        0.06        0.47      1.05 o 
  -6   2  14        0.28        0.25      1.33 o 
  -5   2  14       35.38       44.75      2.62 o 
  -4   2  14        0.87       -0.51      1.22 o 
  -3   2  14       51.04       48.55      2.99 o 
  -2   2  14        9.58       13.41      2.42 o 
  -1   2  14      101.67      105.69      3.17 o 
   0   2  14        0.20        1.62      0.95 o 
   1   2  14       33.79       41.67      2.28 o 
   2   2  14        8.18       13.28      2.10 o 
   3   2  14        5.21        2.96      1.34 o 
   4   2  14        0.15       -0.27      1.05 o 
   5   2  14        0.72        2.86      1.38 o 
  -6   3  14        3.41        1.96      1.43 o 
  -5   3  14       35.01       38.30      3.02 o 
  -4   3  14       24.05       25.92      2.49 o 
  -3   3  14      212.29      207.55      5.82 o 
  -2   3  14      157.45      164.44      3.98 o 
  -1   3  14        5.64        5.79      1.17 o 
   0   3  14        0.07        0.35      0.84 o 
   1   3  14       23.40       22.82      2.34 o 
   2   3  14        9.56        6.82      1.65 o 
   3   3  14        1.22        2.57      1.43 o 
   4   3  14        0.29        2.02      1.27 o 
   5   3  14        0.20        0.31      2.05 o 
  -6   4  14        3.69        4.73      1.73 o 
  -5   4  14        0.04       -1.96      1.25 o 
  -4   4  14       14.63       17.93      2.27 o 
  -3   4  14       56.46       61.04      3.25 o 
  -2   4  14       58.48       60.24      3.19 o 
  -1   4  14        0.35        0.61      1.11 o 
   0   4  14      119.90      133.18      4.61 o 
   1   4  14        6.19        9.05      1.80 o 
   2   4  14        0.45        1.56      1.27 o 
   3   4  14       14.28        8.59      2.90 o 
   4   4  14        0.03        2.41      1.29 o 
  -5   5  14        0.14        2.75      2.18 o 
  -4   5  14        1.42       -2.46      1.23 o 
  -3   5  14        1.35        0.18      1.54 o 
  -2   5  14       31.99       28.35      2.42 o 
  -1   5  14       48.35       54.02      4.71 o 
   0   5  14       32.49       43.25      3.05 o 
   1   5  14        4.99        6.03      1.64 o 
   2   5  14       19.42       25.59      2.64 o 
   3   5  14        9.74       14.42      2.22 o 
   4   5  14        0.25        0.85      1.28 o 
  -5   6  14        4.71       14.48      3.52 o 
  -3   6  14        6.15        6.77      1.44 o 
  -2   6  14       14.13       10.40      3.08 o 
  -1   6  14        6.58        4.63      1.50 o 
   0   6  14        0.04        0.52      2.02 o 
   1   6  14       24.74       24.18      3.19 o 
   2   6  14        6.88       10.91      1.98 o 
   3   6  14        0.00        0.61      1.16 o 
  -3   7  14        6.05        3.48      1.89 o 
  -2   7  14        7.98        8.27      1.72 o 
  -1   7  14       33.59       38.43      2.97 o 
   0   7  14        3.75        8.06      1.77 o 
   1   7  14        0.01        2.54      3.23 o 
   2   7  14        6.70        8.47      3.59 o 
  -3   8  14        4.42        4.75      1.98 o 
  -2   8  14       16.33       15.37      2.13 o 
  -1   8  14        2.33        0.73      1.30 o 
   0   8  14        0.60        1.76      1.41 o 
   1   8  14        2.28        4.05      1.55 o 
  -1 -10  15        1.51        0.59      1.61 o 
   0 -10  15        0.24        3.16      1.90 o 
   1 -10  15       16.11       16.28      2.66 o 
   2 -10  15       14.89       16.35      2.57 o 
   3 -10  15       10.81       16.77      2.64 o 
  -2  -9  15        1.59        2.92      1.91 o 
  -1  -9  15        2.46        3.29      1.94 o 
   0  -9  15       30.49       27.74      6.47 o 
   1  -9  15        0.02        1.82      1.72 o 
   2  -9  15        0.19        0.20      1.83 o 
   3  -9  15        0.60        0.35      1.56 o 
   4  -9  15        0.37        0.65      1.19 o 
  -3  -8  15        3.03        1.70      1.78 o 
  -2  -8  15        2.42        3.94      2.46 o 
  -1  -8  15       13.01       19.62      2.79 o 
   0  -8  15       25.08       32.29      3.11 o 
   1  -8  15        0.16        0.73      1.53 o 
   2  -8  15        6.31        7.27      1.94 o 
   3  -8  15        0.23       -0.08      0.88 o 
   4  -8  15        0.34       -0.56      2.18 o 
  -4  -7  15        0.13        2.34      1.65 o 
  -3  -7  15       38.91       38.20      3.65 o 
  -2  -7  15       77.54       81.71      4.41 o 
  -1  -7  15        8.24        6.17      2.01 o 
   0  -7  15       13.98       12.99      2.38 o 
   1  -7  15       10.42        5.75      1.92 o 
   2  -7  15        2.06        2.14      3.15 o 
   3  -7  15        1.32        2.25      1.03 o 
   4  -7  15        9.23        9.04      1.48 o 
   5  -7  15        0.00        1.57      1.31 o 
  -4  -6  15        0.24        1.96      1.75 o 
  -3  -6  15        5.98       13.42      2.99 o 
  -2  -6  15       11.15        8.56      3.81 o 
  -1  -6  15       47.57       41.18      3.28 o 
   0  -6  15        0.59       -0.88      1.47 o 
   1  -6  15        8.52        5.89      1.83 o 
   2  -6  15        0.15        2.26      1.87 o 
   3  -6  15       12.31       12.34      1.64 o 
   4  -6  15        1.17        3.60      1.11 o 
   5  -6  15        4.54        5.20      1.65 o 
  -5  -5  15        0.70        0.17      1.55 o 
  -4  -5  15        0.27        3.27      3.39 o 
  -3  -5  15        0.00       -0.89      1.47 o 
  -2  -5  15       43.97       50.61      3.42 o 
  -1  -5  15       62.01       47.18      3.31 o 
   0  -5  15        1.91        2.30      1.62 o 
   1  -5  15        6.55        9.13      3.37 o 
   2  -5  15       12.75       13.58      1.64 o 
   3  -5  15       68.64       68.76      2.93 o 
   4  -5  15        1.04        0.21      0.93 o 
   5  -5  15        1.32       -0.26      0.95 o 
  -5  -4  15        0.09        1.90      1.66 o 
  -4  -4  15        1.15        0.74      3.45 o 
  -3  -4  15       18.93       27.76      2.87 o 
  -2  -4  15        0.80        2.28      1.62 o 
  -1  -4  15       17.06       11.96      2.20 o 
   0  -4  15        4.06        8.89      2.02 o 
   1  -4  15       41.89       43.22      3.18 o 
   2  -4  15        0.00        1.08      0.90 o 
   3  -4  15        3.73        4.11      1.26 o 
   4  -4  15       11.08       13.68      1.72 o 
   5  -4  15        2.61        1.48      1.05 o 
  -5  -3  15        1.32        0.92      2.60 o 
  -4  -3  15       12.98       20.25      2.58 o 
  -3  -3  15       30.29       29.44      2.88 o 
  -2  -3  15       44.44       44.64      3.19 o 
  -1  -3  15        1.73        1.72      1.51 o 
   0  -3  15       64.81       65.17      3.64 o 
   1  -3  15        3.64        4.74      1.36 o 
   2  -3  15        0.12        0.03      1.37 o 
   3  -3  15        1.13        2.80      1.24 o 
   4  -3  15        3.40        5.26      1.27 o 
   5  -3  15        0.01        1.59      1.03 o 
  -5  -2  15       13.28       19.22      2.54 o 
  -4  -2  15        2.98       -0.08      1.37 o 
  -3  -2  15       18.01       15.74      2.35 o 
  -2  -2  15        9.60        8.46      2.03 o 
  -1  -2  15       73.55       66.65      3.63 o 
   0  -2  15       13.78        8.77      2.62 o 
   1  -2  15        9.14        6.29      1.28 o 
   2  -2  15        0.09        0.59      1.16 o 
   3  -2  15        3.90        4.72      1.91 o 
   4  -2  15       17.50       18.20      2.65 o 
   5  -2  15        0.04       -0.75      1.20 o 
  -6  -1  15       11.01       16.60      2.44 o 
  -5  -1  15        0.39        3.09      1.56 o 
  -4  -1  15        2.10        3.24      2.02 o 
  -3  -1  15        4.57       11.76      2.14 o 
  -2  -1  15        4.36       10.69      2.02 o 
  -1  -1  15       59.19       64.04      3.48 o 
   0  -1  15        1.85        4.85      1.17 o 
   1  -1  15      115.18      125.99      8.97 o 
   2  -1  15        5.39        5.07      1.23 o 
   3  -1  15       19.84       20.53      1.91 o 
   4  -1  15        3.98        4.76      1.25 o 
   5  -1  15        0.14       -0.47      1.09 o 
  -6   0  15       12.24       11.62      2.86 o 
  -5   0  15        3.94        3.84      1.60 o 
  -4   0  15        6.66        7.72      1.80 o 
  -3   0  15        2.05        1.52      2.16 o 
  -2   0  15       39.35       31.12      2.72 o 
  -1   0  15       26.21       19.87      2.32 o 
   0   0  15       16.65       17.97      2.08 o 
   1   0  15       18.29       22.51      1.91 o 
   2   0  15        1.69        4.11      1.14 o 
   3   0  15        0.63        0.62      0.96 o 
   4   0  15       30.25       27.57      2.16 o 
   5   0  15        4.46        6.11      1.85 o 
  -6   1  15        7.17        7.13      2.64 o 
  -5   1  15        3.33        5.61      1.78 o 
  -4   1  15       13.11       18.60      3.43 o 
  -3   1  15       30.17       23.83      2.57 o 
  -2   1  15        9.16       12.97      2.06 o 
  -1   1  15       47.51       45.56      3.43 o 
   0   1  15        0.02       -0.41      0.82 o 
   1   1  15        1.29        2.77      1.07 o 
   2   1  15       23.80       22.76      1.93 o 
   3   1  15        6.40        8.39      1.80 o 
   4   1  15        6.79        5.74      2.00 o 
   5   1  15        0.18       -1.72      1.91 o 
  -5   2  15        1.88        2.77      2.07 o 
  -4   2  15        1.82        2.88      1.78 o 
  -3   2  15       43.31       39.04      2.93 o 
  -2   2  15        8.18        8.32      1.79 o 
  -1   2  15        3.61        4.52      1.20 o 
   0   2  15       12.36       16.40      1.68 o 
   1   2  15        0.43        0.85      0.97 o 
   2   2  15        0.07       -0.77      2.07 o 
   3   2  15        0.07       -1.48      0.93 o 
   4   2  15        1.78        1.52      1.83 o 
  -5   3  15        9.00       10.03      2.77 o 
  -4   3  15       16.92       25.95      2.61 o 
  -3   3  15        5.60        3.62      1.53 o 
  -2   3  15        5.17        6.46      2.49 o 
  -1   3  15        1.35        1.70      1.03 o 
   0   3  15        1.70        5.13      1.44 o 
   1   3  15        2.29        3.10      1.83 o 
   2   3  15        0.98        0.25      1.12 o 
   3   3  15        0.68        0.68      1.15 o 
   4   3  15        1.79        1.70      1.32 o 
  -5   4  15       11.74       17.51      3.12 o 
  -4   4  15       14.67       13.96      2.06 o 
  -3   4  15       25.89       25.07      2.47 o 
  -2   4  15        6.75        6.39      1.50 o 
  -1   4  15        9.84       12.98      1.98 o 
   0   4  15        0.02        1.23      1.18 o 
   1   4  15        4.13        4.51      1.52 o 
   2   4  15        0.04        0.10      1.07 o 
   3   4  15        0.47        0.18      1.23 o 
  -3   5  15        4.17        6.42      2.24 o 
  -2   5  15        1.41        1.57      1.54 o 
  -1   5  15        8.35       11.21      1.90 o 
   0   5  15       25.78       22.27      2.41 o 
   1   5  15        8.28        7.46      1.83 o 
   2   5  15        8.45        6.34      1.59 o 
  -3   6  15        0.09        2.33      1.63 o 
  -2   6  15        1.96        1.75      1.20 o 
  -1   6  15        1.56        3.13      1.54 o 
   0   6  15        4.00        3.96      1.48 o 
   1   6  15        1.64        0.92      1.26 o 
   2   6  15        2.98        3.12      1.52 o 
  -2   7  15        4.01        3.58      1.98 o 
  -1   7  15       11.76       12.85      2.05 o 
   0   7  15        0.10        2.37      1.22 o 
  -1  -9  16        9.72       12.66      2.84 o 
   0  -9  16        5.96        6.94      2.19 o 
   1  -9  16       10.65       13.39      2.46 o 
   2  -9  16        1.02        2.96      1.76 o 
  -2  -8  16       14.97       14.86      3.39 o 
  -1  -8  16       15.30       12.40      2.99 o 
   0  -8  16        3.62        5.25      2.07 o 
   1  -8  16        5.58        9.87      2.24 o 
   2  -8  16        0.59        0.25      2.46 o 
   3  -8  16        4.64        6.80      2.60 o 
  -3  -7  16        6.35        8.60      2.22 o 
  -2  -7  16        4.60        5.29      2.02 o 
  -1  -7  16        1.30       -2.08      1.41 o 
   0  -7  16        0.01       -0.47      1.56 o 
   1  -7  16        5.83        6.49      2.42 o 
   2  -7  16        0.56       -0.33      1.40 o 
   3  -7  16        0.16       -2.01      2.44 o 
   4  -7  16        1.36        0.45      2.04 o 
  -3  -6  16        6.49        8.52      2.16 o 
  -2  -6  16       31.42       32.32      3.19 o 
  -1  -6  16       14.33       19.48      2.82 o 
   0  -6  16        2.25        3.55      1.69 o 
   1  -6  16        0.02       -1.27      1.27 o 
   2  -6  16       15.58       15.62      2.39 o 
   3  -6  16        4.98        3.29      1.25 o 
   4  -6  16       22.99       21.22      2.06 o 
  -4  -5  16       11.44       15.82      3.08 o 
  -3  -5  16        5.64        8.41      2.19 o 
  -2  -5  16        0.08        2.18      1.48 o 
  -1  -5  16       15.02       16.79      2.55 o 
   0  -5  16        0.80       -0.62      1.32 o 
   1  -5  16        0.06        0.44      1.44 o 
   2  -5  16       21.48       23.34      2.74 o 
   3  -5  16        4.20        5.25      1.33 o 
   4  -5  16        0.41        0.53      0.94 o 
  -4  -4  16        4.38        2.37      1.71 o 
  -3  -4  16        1.38        0.99      1.46 o 
  -2  -4  16        0.64        3.24      2.05 o 
  -1  -4  16       16.05       17.85      2.49 o 
   0  -4  16        5.75        6.13      1.94 o 
   1  -4  16        3.01        5.44      1.80 o 
   2  -4  16        3.14        2.65      1.34 o 
   3  -4  16        3.23        3.13      1.39 o 
   4  -4  16        6.20        4.30      1.87 o 
  -4  -3  16        1.01        3.62      1.61 o 
  -3  -3  16        0.75        4.66      1.61 o 
  -2  -3  16       37.69       42.79      5.37 o 
  -1  -3  16        0.20        1.16      1.50 o 
   0  -3  16       73.09       73.71      4.00 o 
   1  -3  16        0.01        2.05      1.46 o 
   2  -3  16       12.80       17.46      1.83 o 
   3  -3  16       10.38        8.88      2.75 o 
   4  -3  16        0.16        2.09      1.16 o 
  -5  -2  16        4.19        8.31      1.86 o 
  -4  -2  16        0.73        3.33      1.67 o 
  -3  -2  16        1.49        0.65      2.99 o 
  -2  -2  16        9.25        7.73      2.31 o 
  -1  -2  16        0.29       -0.10      1.38 o 
   0  -2  16       20.73       25.22      2.69 o 
   1  -2  16        0.72       -0.05      0.96 o 
   2  -2  16        3.05        5.95      1.36 o 
   3  -2  16       10.08       12.66      1.65 o 
   4  -2  16        1.17        0.02      1.01 o 
  -5  -1  16        3.91        7.64      2.31 o 
  -4  -1  16       12.89       13.13      2.27 o 
  -3  -1  16        1.52        2.75      3.17 o 
  -2  -1  16        0.39        1.74      1.43 o 
  -1  -1  16        0.42        1.46      1.43 o 
   0  -1  16        1.52        0.15      1.22 o 
   1  -1  16        1.15        4.03      1.17 o 
   2  -1  16        5.80        6.52      1.31 o 
   3  -1  16        2.26        0.97      1.05 o 
   4  -1  16        1.28        1.89      1.10 o 
  -5   0  16        7.28       13.21      3.92 o 
  -4   0  16       16.15       25.02      4.00 o 
  -3   0  16        0.00        2.74      1.50 o 
  -2   0  16      100.24       96.88      4.35 o 
  -1   0  16       16.66       15.18      3.74 o 
   0   0  16       33.37       34.26      4.15 o 
   1   0  16        6.87        4.39      1.31 o 
   2   0  16        9.55        7.23      1.75 o 
   3   0  16        0.83       -0.09      1.26 o 
   4   0  16        0.33        0.85      1.24 o 
  -5   1  16        0.19        4.04      2.07 o 
  -4   1  16        6.88        8.49      1.94 o 
  -3   1  16        8.14        9.37      3.92 o 
  -2   1  16       10.36       12.62      2.11 o 
  -1   1  16        2.43        2.78      1.48 o 
   0   1  16       38.68       43.37      2.43 o 
   1   1  16       69.60       82.67      5.22 o 
   2   1  16       21.03       32.72      2.29 o 
   3   1  16        0.70        2.25      1.30 o 
   4   1  16        1.38        2.33      1.47 o 
  -4   2  16        0.31       -0.05      2.05 o 
  -3   2  16       21.71       26.94      2.67 o 
  -2   2  16        8.21        7.51      1.79 o 
  -1   2  16       71.23       79.38      3.83 o 
   0   2  16       69.58       66.57      2.84 o 
   1   2  16        1.25        1.88      1.61 o 
   2   2  16        2.55        2.10      1.54 o 
   3   2  16        1.07        1.56      1.38 o 
  -4   3  16        3.22       11.48      1.95 o 
  -3   3  16        5.19        6.44      1.63 o 
  -2   3  16        5.01        6.15      1.60 o 
  -1   3  16        9.72        9.41      2.33 o 
   0   3  16       51.39       56.79      5.30 o 
   1   3  16        1.73        1.47      1.24 o 
   2   3  16        4.10        4.80      1.55 o 
   3   3  16        0.93       -0.05      2.53 o 
  -4   4  16        0.57       -1.50      1.67 o 
  -3   4  16        5.59        4.75      2.11 o 
  -2   4  16        0.45        1.23      1.80 o 
  -1   4  16        0.09        0.67      1.25 o 
   0   4  16        2.16        2.18      1.35 o 
   1   4  16       22.83       26.78      2.73 o 
   2   4  16       11.42       15.29      2.29 o 
  -3   5  16        2.48        5.98      2.02 o 
  -2   5  16       31.67       40.48      4.58 o 
  -1   5  16        3.42        4.20      1.63 o 
   0   5  16        2.20        3.84      1.42 o 
   1   5  16        5.53        7.39      2.68 o 
  -1  -7  17        1.92        1.32      1.71 o 
   0  -7  17        7.42        6.33      2.12 o 
   1  -7  17        0.90        3.04      1.72 o 
   2  -7  17        7.08        6.19      1.94 o 
  -2  -6  17        1.21        1.98      1.73 o 
  -1  -6  17        0.05        0.36      1.63 o 
   0  -6  17       14.26       14.66      2.52 o 
   1  -6  17       11.36       17.45      3.70 o 
   2  -6  17        0.27        2.58      1.66 o 
  -3  -5  17        1.31        2.68      1.71 o 
  -2  -5  17        2.58        3.30      1.74 o 
  -1  -5  17        0.01       -0.87      1.46 o 
   0  -5  17       22.96       21.04      2.78 o 
   1  -5  17        0.05        1.19      1.47 o 
   2  -5  17        0.04       -1.02      1.43 o 
   3  -5  17        2.62        3.02      1.14 o 
  -3  -4  17        0.12        0.01      1.91 o 
  -2  -4  17        0.01       -1.10      1.39 o 
  -1  -4  17       44.52       60.83      3.83 o 
   0  -4  17        1.30        3.03      1.64 o 
   1  -4  17        1.85        0.98      1.91 o 
   2  -4  17        2.17        3.78      1.69 o 
   3  -4  17        0.35       -1.80      1.40 o 
  -3  -3  17        0.72        4.04      1.72 o 
  -2  -3  17       33.14       37.34      3.25 o 
  -1  -3  17        0.02       -1.34      1.40 o 
   0  -3  17        2.79        1.39      1.85 o 
   1  -3  17        2.17        8.26      2.57 o 
   2  -3  17        0.49       -0.54      0.95 o 
   3  -3  17        0.77        0.39      1.94 o 
  -3  -2  17        4.47        6.13      1.84 o 
  -2  -2  17       28.91       21.44      2.67 o 
  -1  -2  17        0.38        2.40      1.50 o 
   0  -2  17       17.72       16.25      2.53 o 
   1  -2  17        0.74        0.26      1.54 o 
   2  -2  17        1.24        1.45      1.37 o 
   3  -2  17        1.68        5.63      1.32 o 
  -3  -1  17       14.58       21.37      2.65 o 
  -2  -1  17        0.28        0.94      2.35 o 
  -1  -1  17       25.22       33.24      4.95 o 
   0  -1  17        4.53        6.27      2.53 o 
   1  -1  17        0.06        2.28      1.16 o 
   2  -1  17        0.06        0.92      1.02 o 
   3  -1  17        0.08        0.50      1.08 o 
  -3   0  17        1.73        0.69      1.43 o 
  -2   0  17        7.35       11.61      2.13 o 
  -1   0  17        0.02        0.27      1.54 o 
   0   0  17       14.33       13.91      2.22 o 
   1   0  17       17.62       18.14      1.85 o 
   2   0  17        0.64        2.21      1.09 o 
   3   0  17        4.27        6.27      1.75 o 
  -3   1  17        5.32       11.58      3.37 o 
  -2   1  17        1.25        0.58      1.30 o 
  -1   1  17        0.08        2.52      1.49 o 
   0   1  17       22.40       37.34      3.06 o 
   1   1  17       29.16       36.20      2.35 o 
   2   1  17        4.94        5.52      1.62 o 
  -3   2  17        4.74        8.84      1.87 o 
  -2   2  17       24.03       28.92      2.86 o 
  -1   2  17      100.16      104.93      4.58 o 
   0   2  17        5.70        5.71      1.58 o 
   1   2  17        2.23        2.78      1.42 o 
   2   2  17        1.61        1.06      1.23 o 
  -2   3  17        0.34        1.63      1.89 o 
  -1   3  17        1.16        2.55      2.07 o 
   0   3  17        6.18       12.73      2.07 o 
   1   3  17        0.66        0.24      1.04 o 
  -1  -4  18        4.44        6.51      3.45 o 
   0  -4  18       13.19       19.61      2.72 o 
   1  -4  18        0.64        1.62      1.78 o 
  -1  -3  18       13.84       11.83      2.15 o 
   0  -3  18        0.50        2.32      1.65 o 
   1  -3  18        8.75        5.22      1.81 o 
  -1  -2  18        0.54        1.19      1.76 o 
   0  -2  18        1.22        4.89      1.69 o 
   1  -2  18        0.04        2.27      1.52 o 
  -1  -1  18        1.56        3.24      1.54 o 
   0  -1  18        8.85       11.79      2.24 o 
   1  -1  18        1.23       -0.63      1.33 o 
  -1   0  18        5.47        4.35      2.40 o 
   0   0  18       10.68       16.22      2.49 o 
                                                 
